# Supplementary material for: Inapparent Streptococcus agalactiae infection in adult/commercial tilapia
Source: Sci Rep. 2016 May 24;6:26319. doi: 10.1038/srep26319 (PMC4877633; doi:10.1038/srep26319)
Supplement: Supplementary Table S1 [file srep26319-s1.xls]

## Sheet: Export
Table S1. The global dataset of S. agalactiae strains on MLST website (http://sagalactiae.mlst.net).
id	isolate	country	year	disease1	source	epidemiology	capsular_serotype	ST	adhP	pheS	atr	glnA	sdhA	glcK	tkt
1	UK1	UK	2001	bacteraemia	blood	community acquired	III	20	1	2	3	2	2	2	2
2	UK2	UK	2000	bacteraemia	blood	community acquired	V	26	1	1	5	4	1	4	6
3	UK3	UK	2001	bacteraemia	blood	community acquired	III	17	2	1	1	2	1	1	1
4	UK4	UK	2000	bacteraemia	blood	community acquired	III	17	2	1	1	2	1	1	1
5	UK5	UK	2001	bacteraemia	blood	community acquired	III	17	2	1	1	2	1	1	1
6	UK6	UK	2000	bacteraemia	blood	community acquired	Ia	4	1	1	4	1	1	3	4
7	UK7	UK	2000	bacteraemia	blood	community acquired	III	19	1	1	3	2	2	2	2
8	UK8	UK	2000	bacteraemia	blood	community acquired	III	17	2	1	1	2	1	1	1
9	UK9	UK	2000	bacteraemia	blood	hospital acquired	II	28	1	1	3	5	2	2	2
10	UK10	UK	2000	bacteraemia	blood	community acquired	III	17	2	1	1	2	1	1	1
11	UK11	UK	2001	native joint infection	blood	community acquired	III	18	3	1	1	2	1	1	1
12	UK12	UK	2001	bacteraemia	blood	community acquired	III	17	2	1	1	2	1	1	1
13	UK13	UK	2001	bacteraemia	blood	community acquired	Ib	8	4	1	4	1	3	3	2
14	UK14	UK	2001	bacteraemia	blood	community acquired	Ia	23	5	4	6	3	2	1	3
15	UK15	UK	2000	bacteraemia	blood	community acquired	III	17	2	1	1	2	1	1	1
16	UK16	UK	2001	carrier	vaginal swab	community acquired	III	19	1	1	3	2	2	2	2
17	UK17	UK	2000	bacteraemia	blood	community acquired	III	17	2	1	1	2	1	1	1
18	UK18	UK	2000	bacteraemia	blood	community acquired	III	17	2	1	1	2	1	1	1
19	UK19	UK	1997	bacteraemia	blood	community acquired	III	19	1	1	3	2	2	2	2
20	UK20	UK	1998	meningitis	cerebrospinal fluid	community acquired	III	17	2	1	1	2	1	1	1
21	UK21	UK	2000	bacteraemia	blood	community acquired	III	17	2	1	1	2	1	1	1
22	Z12A	UK	2001	carrier	rectovaginal swab	community acquired	V	1	1	1	2	1	1	2	2
23	Z77A	UK	2001	carrier	rectovaginal swab	community acquired	II	19	1	1	3	2	2	2	2
24	Z34A	UK	2001	carrier	rectovaginal swab	community acquired	III	17	2	1	1	2	1	1	1
25	Z37	UK	2001	carrier	rectovaginal swab	community acquired	III	17	2	1	1	2	1	1	1
26	Z41	UK	2001	carrier	rectovaginal swab	community acquired	NT	10	9	1	4	1	3	3	2
27	Z18A	UK	2001	carrier	rectovaginal swab	community acquired	Ia	24	5	4	4	3	2	3	3
28	Z84A	UK	2001	carrier	rectovaginal swab	community acquired	V	1	1	1	2	1	1	2	2
29	Z87A	UK	2001	carrier	rectovaginal swab	community acquired	V	23	5	4	6	3	2	1	3
30	Z78A	UK	2001	carrier	rectovaginal swab	community acquired	Ib	6	9	1	2	1	3	2	2
31	Z81A	UK	2001	carrier	rectovaginal swab	community acquired	Ia	23	5	4	6	3	2	1	3
32	Z69A	UK	2001	carrier	rectovaginal swab	community acquired	Ib	12	10	1	4	1	3	3	2
33	Z72A	UK	2001	carrier	rectovaginal swab	community acquired	Ib	8	4	1	4	1	3	3	2
34	Z50	UK	2001	carrier	rectovaginal swab	community acquired	III	19	1	1	3	2	2	2	2
35	Z73	UK	2001	carrier	rectovaginal swab	community acquired	Ib	10	9	1	4	1	3	3	2
36	Z111	UK	2001	carrier	rectovaginal swab	community acquired	Ib	8	4	1	4	1	3	3	2
37	Z95	UK	2001	carrier	rectovaginal swab	community acquired	V	1	1	1	2	1	1	2	2
38	Z101A	UK	2001	carrier	rectovaginal swab	community acquired	III	19	1	1	3	2	2	2	2
39	Z117	UK	2002	carrier	rectovaginal swab	hospital acquired	III	19	1	1	3	2	2	2	2
40	SB 608-04	Angola	2004	meningitis				450	79	1	1	2	1	1	1
41	SB 6521-04	Angola	2005	meningitis				451	2	32	1	2	1	1	1
42	Strep08_472	France		bacteraemia	blood			453	1	1	54	1	1	2	2
43	E304	Germany		bacteraemia	blood		III	454	4	1	1	1	3	3	2
44	E350	Germany		bacteraemia	blood		III	455	5	1	1	2	1	1	1
45	E165	Germany		bacteraemia	blood		III	456	1	1	1	2	2	2	2
46	E362	Germany		bacteraemia	blood		III	457	2	1	6	3	2	1	3
47	1-09_cDK	Denmark	2009		cows milk		NT	460	1	33	2	1	1	2	2
48	10-09_cDK	Denmark			cows milk		Ia	461	16	1	6	2	9	9	34
49	15-09_cDK	Denmark	2009		cows milk		NT	462	86	1	2	1	1	2	2
50	24-09_cDK	Denmark	2009		cows milk		V	462	86	1	2	1	1	2	2
51	E130	Germany		bacteraemia	cerebrospinal fluid		III	465	2	1	1	24	1	1	2
52	S 86	Germany			ear swab		III	466	2	1	16	2	1	1	1
53	BC073	Portugal						469	2	1	1	48	1	1	1
54	BC135	Portugal						470	2	1	1	2	42	1	35
55	BC159	Portugal						471	1	1	55	2	2	2	2
56	SH0580	Portugal						472	1	1	3	5	43	2	2
57	SH3687	Portugal						473	1	1	3	49	1	12	2
58	SH3979	Portugal						474	9	1	4	1	44	3	2
59	154064	Czech Republic	2009	bacteraemia	blood		III	475	1	1	3	2	45	2	2
60	153058	Czech Republic	2008	other	ear swab		Ia	23	5	4	6	3	2	1	3
61	153065	Czech Republic	2008	carrier	vaginal swab		Ia	23	5	4	6	3	2	1	3
62	153100	Czech Republic	2008	other	ear swab		III	19	1	1	3	2	2	2	2
63	153101	Czech Republic	2008	other	ear swab		III	19	1	1	3	2	2	2	2
64	153102	Czech Republic	2008	carrier	vaginal swab		III	19	1	1	3	2	2	2	2
65	153115	Czech Republic	2008	other	throat swab		V	1	1	1	2	1	1	2	2
66	153116	Czech Republic	2008	carrier	vaginal swab		V	1	1	1	2	1	1	2	2
67	153146	Czech Republic	2008	other	ear swab		V	1	1	1	2	1	1	2	2
68	153169	Czech Republic	2008	carrier	vaginal swab		VI	1	1	1	2	1	1	2	2
69	153199	Czech Republic	2008	carrier	other swab		Ia	23	5	4	6	3	2	1	3
70	153200	Czech Republic	2008	other	ear swab		Ia	23	5	4	6	3	2	1	3
71	153242	Czech Republic	2008	carrier	vaginal swab		III	17	2	1	1	2	1	1	1
72	153243	Czech Republic	2008	other	ear swab		III	17	2	1	1	2	1	1	1
73	153258	Czech Republic	2008	carrier	vaginal swab		Ia	23	5	4	6	3	2	1	3
74	153304	Czech Republic	2008	carrier	vaginal swab		III	19	1	1	3	2	2	2	2
75	153306	Czech Republic	2008	carrier	vaginal swab		II	10	9	1	4	1	3	3	2
76	153344	Czech Republic	2008	carrier	vaginal swab		III	17	2	1	1	2	1	1	1
77	153345	Czech Republic	2008	carrier	vaginal swab		V	1	1	1	2	1	1	2	2
78	153357	Czech Republic	2008	carrier	vaginal swab		III	19	1	1	3	2	2	2	2
79	153369	Czech Republic	2008	carrier	vaginal swab		III	476	2	1	1	2	1	1	36
80	153370	Czech Republic	2008	carrier	vaginal swab		III	19	1	1	3	2	2	2	2
81	153389	Czech Republic	2008	carrier	vaginal swab		III	17	2	1	1	2	1	1	1
82	153429	Czech Republic	2008	carrier	vaginal swab		II	1	1	1	2	1	1	2	2
83	153449	Czech Republic	2008	other	ear swab		Ib	255	9	1	2	2	3	2	2
84	153450	Czech Republic	2008	carrier	vaginal swab		Ib	255	9	1	2	2	3	2	2
85	153451	Czech Republic	2008	carrier	vaginal swab		II	1	1	1	2	1	1	2	2
86	153452	Czech Republic	2008	carrier	vaginal swab		III	17	2	1	1	2	1	1	1
87	153453	Czech Republic	2008	carrier	vaginal swab		II	28	1	1	3	5	2	2	2
88	153454	Czech Republic	2008	other	other swab		V	1	1	1	2	1	1	2	2
89	153455	Czech Republic	2008	carrier	vaginal swab		V	1	1	1	2	1	1	2	2
90	153486	Czech Republic	2008	carrier	vaginal swab		V	1	1	1	2	1	1	2	2
91	153494	Czech Republic	2008	carrier	vaginal swab		III	477	5	4	6	50	2	1	3
92	153495	Czech Republic	2008	other	throat swab		V	1	1	1	2	1	1	2	2
93	153496	Czech Republic	2008	carrier	vaginal swab		II	1	1	1	2	1	1	2	2
94	153497	Czech Republic	2008	carrier	vaginal swab		II	1	1	1	2	1	1	2	2
95	153498	Czech Republic	2008	carrier	vaginal swab		III	19	1	1	3	2	2	2	2
96	153531	Czech Republic	2008	carrier	vaginal swab		II	1	1	1	2	1	1	2	2
97	153532	Czech Republic	2008	carrier	vaginal swab		V	478	1	1	2	5	1	2	2
98	153533	Czech Republic	2008	carrier	vaginal swab		II	8	4	1	4	1	3	3	2
99	153534	Czech Republic	2008	carrier	vaginal swab		V	1	1	1	2	1	1	2	2
100	153535	Czech Republic	2008	carrier	vaginal swab		II	1	1	1	2	1	1	2	2
101	153536	Czech Republic	2008	carrier	vaginal swab		II	19	1	1	3	2	2	2	2
102	153537	Czech Republic	2008	carrier	vaginal swab		II	19	1	1	3	2	2	2	2
103	153570	Czech Republic	2009	carrier	vaginal swab		II	130	9	8	4	1	5	3	4
104	153603	Czech Republic	2009	carrier	vaginal swab		IV	196	1	1	3	1	1	12	2
105	153604	Czech Republic	2009	carrier	vaginal swab		III	19	1	1	3	2	2	2	2
106	153612	Czech Republic	2009	carrier	vaginal swab		Ia	23	5	4	6	3	2	1	3
107	153613	Czech Republic	2009	carrier	vaginal swab		II	1	1	1	2	1	1	2	2
108	153614	Czech Republic	2009	carrier	urine		III	17	2	1	1	2	1	1	1
109	153636	Czech Republic	2009	carrier	vaginal swab		II	1	1	1	2	1	1	2	2
110	153637	Czech Republic	2009	carrier	vaginal swab		Ia	23	5	4	6	3	2	1	3
111	153638	Czech Republic	2009	carrier	vaginal swab		V	1	1	1	2	1	1	2	2
112	153642	Czech Republic	2009	carrier	vaginal swab		V	1	1	1	2	1	1	2	2
113	153681	Czech Republic	2009	carrier	vaginal swab		VI	1	1	1	2	1	1	2	2
114	153682	Czech Republic	2009	other	ear swab		II	10	9	1	4	1	3	3	2
115	153683	Czech Republic	2009	carrier	vaginal swab		II	10	9	1	4	1	3	3	2
116	153718	Czech Republic	2009	carrier	vaginal swab		III	17	2	1	1	2	1	1	1
117	153719	Czech Republic	2009	carrier	vaginal swab		Ib	8	4	1	4	1	3	3	2
118	153720	Czech Republic	2009	carrier	vaginal swab		II	10	9	1	4	1	3	3	2
119	153771	Czech Republic	2009	carrier	vaginal swab		III	19	1	1	3	2	2	2	2
120	153772	Czech Republic	2009	carrier	vaginal swab		II	12	10	1	4	1	3	3	2
121	153773	Czech Republic	2009	carrier	vaginal swab		III	23	5	4	6	3	2	1	3
122	153774	Czech Republic	2009	carrier	vaginal swab		III	17	2	1	1	2	1	1	1
123	153775	Czech Republic	2009	carrier	vaginal swab		Ia	23	5	4	6	3	2	1	3
124	153776	Czech Republic	2009	carrier	vaginal swab		V	1	1	1	2	1	1	2	2
125	153777	Czech Republic	2009	carrier	vaginal swab		V	1	1	1	2	1	1	2	2
126	153793	Czech Republic	2009	carrier	vaginal swab		III	17	2	1	1	2	1	1	1
127	153794	Czech Republic	2009	carrier	vaginal swab		Ia	23	5	4	6	3	2	1	3
128	153795	Czech Republic	2009	carrier	vaginal swab		III	17	2	1	1	2	1	1	1
129	153815	Czech Republic	2009	carrier	vaginal swab		II	19	1	1	3	2	2	2	2
130	153816	Czech Republic	2009	carrier	vaginal swab		VII	1	1	1	2	1	1	2	2
131	153817	Czech Republic	2009	carrier	vaginal swab		VIII	28	1	1	3	5	2	2	2
132	153847	Czech Republic	2009	carrier	vaginal swab		III	1	1	1	2	1	1	2	2
133	153848	Czech Republic	2009	carrier	vaginal swab		III	88	5	10	6	3	2	1	3
134	153865	Czech Republic	2009	carrier	vaginal swab		Ib	8	4	1	4	1	3	3	2
135	153866	Czech Republic	2009	carrier	vaginal swab		V	1	1	1	2	1	1	2	2
136	153867	Czech Republic	2009	carrier	vaginal swab		VII	1	1	1	2	1	1	2	2
137	153895	Czech Republic	2009	carrier	vaginal swab		VI	1	1	1	2	1	1	2	2
138	153897	Czech Republic	2009	carrier	vaginal swab		III	17	2	1	1	2	1	1	1
139	153898	Czech Republic	2009	carrier	vaginal swab		II	28	1	1	3	5	2	2	2
140	153915	Czech Republic	2009	carrier	vaginal swab		Ia	23	5	4	6	3	2	1	3
141	153916	Czech Republic	2009	other	other swab		V	1	1	1	2	1	1	2	2
142	153954	Czech Republic	2009	carrier	vaginal swab		III	17	2	1	1	2	1	1	1
143	153955	Czech Republic	2009	carrier	vaginal swab		Ia	88	5	10	6	3	2	1	3
144	153986	Czech Republic	2009	other	other swab		II	28	1	1	3	5	2	2	2
145	153987	Czech Republic	2009	carrier	vaginal swab		II	28	1	1	3	5	2	2	2
146	154004	Czech Republic	2009	carrier	vaginal swab		III	17	2	1	1	2	1	1	1
147	154005	Czech Republic	2009	other	ear swab		III	17	2	1	1	2	1	1	1
148	154088	Czech Republic	2009	carrier	other swab		II	479	1	1	3	5	46	2	2
149	154089	Czech Republic	2009	bacteraemia	blood		II	479	1	1	3	5	46	2	2
150	154120	Czech Republic	2009	carrier	vaginal swab		Ib	268	10	1	4	2	3	3	2
151	154121	Czech Republic	2009	carrier	vaginal swab		III	19	1	1	3	2	2	2	2
152	154122	Czech Republic	2009	carrier	vaginal swab		Ia	23	5	4	6	3	2	1	3
153	154153	Czech Republic	2009	carrier	vaginal swab		VII	297	1	1	2	2	1	2	2
154	154173	Czech Republic	2009	carrier	vaginal swab		III	27	1	1	3	4	2	2	2
155	154183	Czech Republic	2009	other	other swab		V	1	1	1	2	1	1	2	2
156	154184	Czech Republic	2009	carrier	vaginal swab		V	1	1	1	2	1	1	2	2
157	154209	Czech Republic	2009	carrier	vaginal swab		NT	1	1	1	2	1	1	2	2
158	154214	Czech Republic	2009	carrier	vaginal swab		V	1	1	1	2	1	1	2	2
159	154229	Czech Republic	2009	carrier	vaginal swab		IV	459	1	1	3	1	41	12	2
160	154259	Czech Republic	2009	carrier	vaginal swab		Ia	480	1	1	4	1	1	1	5
161	154264	Czech Republic	2009	carrier	vaginal swab		III	19	1	1	3	2	2	2	2
162	154822	Czech Republic	2010	carrier	vaginal swab		VII	528	5	4	6	3	2	3	3
163	BE-PW-027	Belgium		carrier	vaginal swab		III	529	1	1	4	4	2	3	2
164	BE-PW-078	Belgium		carrier	vaginal swab		Ia	530	99	1	2	1	1	2	2
165	BE-PW-088	Belgium		carrier	vaginal swab		VII	531	100	1	2	1	1	2	2
166	BG-PW-010	Bulgaria		carrier	vaginal swab		II	532	1	1	3	5	50	2	2
167	8608T	Italy	2010	carrier	other swab	community acquired	IV	533	94	1	2	1	1	43	2
168	8344T	Italy	2009	carrier	other swab	community acquired	Ia	534	93	4	4	3	2	3	3
169	8338T	Italy	2009	carrier	other swab	community acquired		535	1	1	2	1	1	2	45
170	PW-5	Spain	2010	carrier	rectovaginal swab	community acquired	Ia	539	5	4	7	3	2	3	3
171	PW-40	Spain	2010	carrier	rectovaginal swab		II	540	2	1	2	1	1	1	1
172	PW-173	Spain	2010	carrier	rectovaginal swab	community acquired	II	541	46	9	3	5	2	2	2
173	BC038	Spain	1994		cerebrospinal fluid		III	542	2	37	1	2	1	1	1
174	BC041	Spain	1995		cerebrospinal fluid		III	543	102	1	1	2	1	1	1
175	BC067	Spain	2001		blood		II	544	103	1	3	2	2	2	2
176	BC076	Spain	1997		blood		Ia	545	5	4	62	3	2	1	3
177	BC091	Spain	1997		blood		III	546	10	38	2	1	3	2	2
178	BC169	Spain	2000		blood		III	547	1	1	3	2	2	45	2
179	BC178	Spain	2003		blood		Ib	548	104	1	4	1	3	3	2
180	BC151	Spain	1998		blood		IV	549	9	1	2	1	3	2	46
181	BC177	Spain	2003		blood		III	550	2	1	1	40	1	1	1
182	BC197	Spain	2008		blood		V	551	105	1	3	1	1	2	2
183	SA34-06	Brazil					Ib	552	52	17	31	4	26	26	19
184	SA20-06	Brazil	2006				Ib	553	52	17	31	4	2	26	19
185	vsa54 (J82AD)	Portugal	2003		cows milk			554	13	39	1	13	1	1	1
186	vsa7	Portugal	2002		cows milk		III	23	5	4	6	3	2	1	3
187	7760	Italy	2008	osteomyelitis	blood		III	555	1	1	3	2	18	2	47
188	8340T	Italy	2009	carrier	other swab	community acquired	III	556	5	4	6	3	2	44	3
189	120b	Ireland	2010		blood		III	557	2	1	1	60	1	1	1
190	JPY-4	Japan	2006	meningitis	cerebrospinal fluid	community acquired	III	19	1	1	3	2	2	2	2
191	RE-013	Japan	2006	cellulitis	blood	community acquired	VI	1	1	1	2	1	1	2	2
192	RE-021	Japan	2006	bacteraemia	blood	community acquired	Ib	10	9	1	4	1	3	3	2
193	RE-022	Japan	2006	bacteraemia	blood	community acquired	Ib	10	9	1	4	1	3	3	2
194	RE-023	Japan	2006	bacteraemia	blood	community acquired	V	1	1	1	2	1	1	2	2
195	RE-024	Japan	2006	bacteraemia	blood	community acquired	V	3	1	1	4	1	1	3	2
196	RE-035	Japan	2006	other	blood	community acquired	Ib	10	9	1	4	1	3	3	2
197	RE-036	Japan	2006	bacteraemia	blood	community acquired	II	1	1	1	2	1	1	2	2
198	RE-038	Japan	2006	bacteraemia	blood	community acquired	II	12	10	1	4	1	3	3	2
199	RE-048	Japan	2006	bacteraemia	blood	community acquired	V	1	1	1	2	1	1	2	2
200	RE-055	Japan	2006	meningitis	cerebrospinal fluid	community acquired	III	19	1	1	3	2	2	2	2
201	RE-069	Japan	2006	osteomyelitis	blood	community acquired	III	19	1	1	3	2	2	2	2
202	RE-074	Japan	2006	bacteraemia	blood	community acquired	II	1	1	1	2	1	1	2	2
203	RE-081	Japan	2006	other	other swab	community acquired	VIII	1	1	1	2	1	1	2	2
204	RE-085	Japan	2006	bacteraemia	blood	community acquired	Ib	10	9	1	4	1	3	3	2
205	RE-088	Japan	2006	meningitis	blood	community acquired	III	1	1	1	2	1	1	2	2
206	RE-089	Japan	2006	bacteraemia	blood	community acquired	Ib	10	9	1	4	1	3	3	2
207	RE-090	Japan	2006	bacteraemia	blood	community acquired	Ia	23	5	4	6	3	2	1	3
208	RE-092	Japan	2006	bacteraemia	blood	community acquired	V	1	1	1	2	1	1	2	2
209	RE-099	Japan	2006	bacteraemia	blood	community acquired	Ib	10	9	1	4	1	3	3	2
210	RE-102	Japan	2006	bacteraemia	blood	community acquired	II	1	1	1	2	1	1	2	2
211	RE-103	Japan	2006	cellulitis	blood	community acquired	VI	1	1	1	2	1	1	2	2
212	RE-106	Japan	2006	bacteraemia	blood	community acquired	VIII	1	1	1	2	1	1	2	2
213	RE-109	Japan	2006	bacteraemia	blood	community acquired	V	1	1	1	2	1	1	2	2
214	RE-117&#9312	Japan	2006	osteomyelitis	joint fluid	community acquired	III	24	5	4	4	3	2	3	3
215	RE-120	Japan	2006	endocarditis	blood	community acquired	III	19	1	1	3	2	2	2	2
216	RE-122	Japan	2006	bacteraemia	blood	community acquired	Ib	10	9	1	4	1	3	3	2
217	RE-124	Japan	2006	bacteraemia	blood	community acquired	Ia	23	5	4	6	3	2	1	3
218	RE-127	Japan	2006	urinary tract infection	blood	community acquired	Ia	23	5	4	6	3	2	1	3
219	RE-138	Japan	2006	osteomyelitis	joint fluid	community acquired	Ib	10	9	1	4	1	3	3	2
220	RE-139	Japan	2006	bacteraemia	blood	community acquired	Ib	10	9	1	4	1	3	3	2
221	RE-142	Japan	2006	meningitis	cerebrospinal fluid	community acquired	III	335	1	1	43	2	2	2	2
222	RE-144	Japan	2006	bacteraemia	blood	community acquired	Ib	10	9	1	4	1	3	3	2
223	RE-145	Japan	2006	meningitis	cerebrospinal fluid	community acquired	Ib	10	9	1	4	1	3	3	2
224	RE-146	Japan	2006	bacteraemia	blood	community acquired	V	1	1	1	2	1	1	2	2
225	RE-150	Japan	2006	bacteraemia	blood	community acquired	V	26	1	1	5	4	1	4	6
226	RE-156	Japan	2006	bacteraemia	blood	community acquired	VIII	1	1	1	2	1	1	2	2
227	RE-159	Japan	2006	other	other swab	community acquired	V	1	1	1	2	1	1	2	2
228	RE-165	Japan	2006	lower respiratory tract infection	blood	community acquired	II	1	1	1	2	1	1	2	2
229	RE-168	Japan	2006	bacteraemia	blood	community acquired	Ib	10	9	1	4	1	3	3	2
230	RE-171	Japan	2006	cellulitis	blood	community acquired	III	23	5	4	6	3	2	1	3
231	RE-175	Japan	2006	cellulitis	blood	community acquired	III	17	2	1	1	2	1	1	1
232	RE-177	Japan	2006	bacteraemia	blood	community acquired	VII	1	1	1	2	1	1	2	2
233	RE-185	Japan	2006	bacteraemia	blood	community acquired	Ib	10	9	1	4	1	3	3	2
234	RE-190	Japan	2006	bacteraemia	blood	community acquired	V	1	1	1	2	1	1	2	2
235	RE-192	Japan	2006	bacteraemia	blood	community acquired	V	1	1	1	2	1	1	2	2
236	RE-193	Japan	2006	bacteraemia	blood	community acquired	VIII	1	1	1	2	1	1	2	2
237	RE-197	Japan	2006	bacteraemia	blood	community acquired	Ib	10	9	1	4	1	3	3	2
238	RE-198	Japan	2006	bacteraemia	blood	community acquired	Ia	88	5	10	6	3	2	1	3
239	RE-199	Japan	2006	bacteraemia	blood	community acquired	II	22	13	3	1	3	1	1	1
240	RE-202	Japan	2006	bacteraemia	blood	community acquired	Ib	10	9	1	4	1	3	3	2
241	RE-206	Japan	2006	bacteraemia	blood	community acquired	VIII	1	1	1	2	1	1	2	2
242	RE-208	Japan	2006	lower respiratory tract infection	blood	community acquired	V	26	1	1	5	4	1	4	6
243	RE-211	Japan	2006	lower respiratory tract infection	blood	community acquired	Ia	23	5	4	6	3	2	1	3
244	RE-212	Japan	2006	bacteraemia	blood	community acquired	Ib	10	9	1	4	1	3	3	2
245	RE-215	Japan	2006	bacteraemia	blood	community acquired	V	1	1	1	2	1	1	2	2
246	RE-216	Japan	2006	lower respiratory tract infection	blood	community acquired	V	1	1	1	2	1	1	2	2
247	RE-217	Japan	2006	endocarditis	blood	community acquired	III	19	1	1	3	2	2	2	2
248	RE-221	Japan	2006	bacteraemia	blood	community acquired	Ia	23	5	4	6	3	2	1	3
249	RE-228	Japan	2006	endocarditis	blood	community acquired	Ib	10	9	1	4	1	3	3	2
250	RE-231	Japan	2006	bacteraemia	blood	community acquired	Ib	10	9	1	4	1	3	3	2
251	RE-232	Japan	2006	bacteraemia	blood	community acquired	III	19	1	1	3	2	2	2	2
252	RE-234	Japan	2006	osteomyelitis	joint fluid	community acquired	III	19	1	1	3	2	2	2	2
253	RE-241	Japan	2006	meningitis	cerebrospinal fluid	community acquired	II	12	10	1	4	1	3	3	2
254	RE-243	Japan	2006	bacteraemia	blood	community acquired	V	1	1	1	2	1	1	2	2
255	RE-246	Japan	2006	bacteraemia	blood	community acquired	Ib	10	9	1	4	1	3	3	2
256	RE-247	Japan	2006	cellulitis	blood	community acquired	II	22	13	3	1	3	1	1	1
257	RE-248	Japan	2006	bacteraemia	blood	community acquired	VI	1	1	1	2	1	1	2	2
258	RE-249	Japan	2006	bacteraemia	blood	community acquired	Ib	10	9	1	4	1	3	3	2
259	RE-254	Japan	2006	meningitis	cerebrospinal fluid	community acquired	Ia	23	5	4	6	3	2	1	3
260	RE-256	Japan	2006	urinary tract infection	blood	community acquired	Ia	23	5	4	6	3	2	1	3
261	RE-257	Japan	2006	bacteraemia	blood	community acquired	Ib	10	9	1	4	1	3	3	2
262	RE-260	Japan	2006	osteomyelitis	blood	community acquired	VIII	1	1	1	2	1	1	2	2
263	RE-268	Japan	2006	bacteraemia	blood	community acquired	II	1	1	1	2	1	1	2	2
264	RE-275	Japan	2006	endocarditis	blood	community acquired	VIII	1	1	1	2	1	1	2	2
265	RE-279	Japan	2006	bacteraemia	blood	community acquired	VIII	1	1	1	2	1	1	2	2
266	RE-288	Japan	2006	bacteraemia	blood	community acquired	Ib	12	10	1	4	1	3	3	2
267	RE-290	Japan	2006	other	other swab	community acquired	VI	1	1	1	2	1	1	2	2
268	RE-291	Japan	2006	bacteraemia	blood	community acquired	Ia	7	10	1	2	1	3	2	2
269	RE-292	Japan	2006	cellulitis	blood	community acquired	Ia	4	1	1	4	1	1	3	4
270	"RE-293&#9312;"	Japan	2006	meningitis	cerebrospinal fluid	community acquired	III	19	1	1	3	2	2	2	2
271	RE-298	Japan	2006	lower respiratory tract infection	blood	community acquired	VIII	1	1	1	2	1	1	2	2
272	RE-307	Japan	2006	bacteraemia	blood	community acquired	III	27	1	1	3	4	2	2	2
273	RE-308	Japan	2006	cellulitis	blood	community acquired	Ib	10	9	1	4	1	3	3	2
274	RE-309	Japan	2006	bacteraemia	blood	community acquired	V	1	1	1	2	1	1	2	2
275	RE-321	Japan	2006	cellulitis	blood	community acquired	Ib	10	9	1	4	1	3	3	2
276	RE-325	Japan	2006	cellulitis	blood	community acquired	V	1	1	1	2	1	1	2	2
277	RE-328	Japan	2006	bacteraemia	blood	community acquired	Ib	10	9	1	4	1	3	3	2
278	RE-338	Japan	2006	bacteraemia	blood	community acquired	Ib	10	9	1	4	1	3	3	2
279	RE-343	Japan	2006	bacteraemia	blood	community acquired	III	19	1	1	3	2	2	2	2
280	RE-345	Japan	2006	bacteraemia	blood	community acquired	V	1	1	1	2	1	1	2	2
281	RE-346	Japan	2006	lower respiratory tract infection	blood	community acquired	Ia	144	5	4	1	3	2	1	3
282	RE-349	Japan	2006	bacteraemia	blood	community acquired	VIII	1	1	1	2	1	1	2	2
283	RE-350	Japan	2006	bacteraemia	blood	community acquired	Ib	10	9	1	4	1	3	3	2
284	RE-353	Japan	2006	bacteraemia	blood	community acquired	III	1	1	1	2	1	1	2	2
285	RE-361	Japan	2006	urinary tract infection	blood	community acquired	Ib	10	9	1	4	1	3	3	2
286	RE-362	Japan	2006	other	blood	community acquired	Ia	23	5	4	6	3	2	1	3
287	RE-363	Japan	2006	meningitis	cerebrospinal fluid	community acquired	III	19	1	1	3	2	2	2	2
288	RE-368	Japan	2006	bacteraemia	blood	community acquired	Ib	10	9	1	4	1	3	3	2
289	RE-369	Japan	2006	bacteraemia	blood	community acquired	Ia	19	1	1	3	2	2	2	2
290	RE-373	Japan	2006	bacteraemia	blood	community acquired	III	19	1	1	3	2	2	2	2
291	RE-376	Japan	2006	other	other swab	community acquired	II	1	1	1	2	1	1	2	2
292	RE-383	Japan	2006	urinary tract infection	blood	community acquired	Ib	10	9	1	4	1	3	3	2
293	RE-388	Japan	2006	bacteraemia	blood	community acquired	Ib	10	9	1	4	1	3	3	2
294	RE-391	Japan	2006	urinary tract infection	blood	community acquired	Ib	10	9	1	4	1	3	3	2
295	RE-392	Japan	2006	bacteraemia	blood	community acquired	II	1	1	1	2	1	1	2	2
296	RE-394	Japan	2006	bacteraemia	blood	community acquired	Ia	144	5	4	1	3	2	1	3
297	RE-395	Japan	2006	bacteraemia	blood	community acquired	III	17	2	1	1	2	1	1	1
298	RE-396	Japan	2006	bacteraemia	blood	community acquired	V	26	1	1	5	4	1	4	6
299	RE-403	Japan	2006	other	blood	community acquired	VI	1	1	1	2	1	1	2	2
300	RE-407	Japan	2006	meningitis	cerebrospinal fluid	community acquired	Ia	23	5	4	6	3	2	1	3
301	RE-409	Japan	2006	bacteraemia	blood	community acquired	Ib	10	9	1	4	1	3	3	2
302	RE-412	Japan	2006	meningitis	cerebrospinal fluid	community acquired	III	17	2	1	1	2	1	1	1
303	RE-413	Japan	2006	urinary tract infection	blood	community acquired	Ib	10	9	1	4	1	3	3	2
304	RE-419	Japan	2006	lower respiratory tract infection	blood	community acquired	V	1	1	1	2	1	1	2	2
305	RE-420	Japan	2006	bacteraemia	blood	community acquired	VI	1	1	1	2	1	1	2	2
306	RE-425	Japan	2006	bacteraemia	blood	community acquired	Ib	10	9	1	4	1	3	3	2
307	RE-437	Japan	2006	bacteraemia	blood	community acquired	Ib	10	9	1	4	1	3	3	2
308	RE-439	Japan	2006	bacteraemia	blood	community acquired	III	19	1	1	3	2	2	2	2
309	RE-440	Japan	2006	bacteraemia	blood	community acquired	Ib	10	9	1	4	1	3	3	2
310	RE-442	Japan	2006	bacteraemia	blood	community acquired	Ia	23	5	4	6	3	2	1	3
311	RE-447	Japan	2006	lower respiratory tract infection	blood	community acquired	VIII	1	1	1	2	1	1	2	2
312	RE-450	Japan	2006	bacteraemia	blood	community acquired	III	24	5	4	4	3	2	3	3
313	RE-458	Japan	2006	cellulitis	blood	community acquired	V	1	1	1	2	1	1	2	2
314	RE-462	Japan	2006	osteomyelitis	blood	community acquired	Ib	10	9	1	4	1	3	3	2
315	RE-468	Japan	2006	bacteraemia	blood	community acquired	VI	1	1	1	2	1	1	2	2
316	RE-474	Japan	2006	bacteraemia	blood	community acquired	Ib	10	9	1	4	1	3	3	2
317	RE-475	Japan	2006	bacteraemia	blood	community acquired	III	19	1	1	3	2	2	2	2
318	RE-476	Japan	2006	meningitis	blood	community acquired	III	19	1	1	3	2	2	2	2
319	RE-477	Japan	2006	meningitis	cerebrospinal fluid	community acquired	Ib	10	9	1	4	1	3	3	2
320	RE-478	Japan	2006	bacteraemia	blood	community acquired	Ia	1	1	1	2	1	1	2	2
321	RE-479	Japan	2006	bacteraemia	blood	community acquired	V	1	1	1	2	1	1	2	2
322	RE-480	Japan	2006	meningitis	blood	community acquired	III	17	2	1	1	2	1	1	1
323	RE-481	Japan	2006	bacteraemia	blood	community acquired	V	19	1	1	3	2	2	2	2
324	RE-482	Japan	2006	bacteraemia	blood	community acquired	II	1	1	1	2	1	1	2	2
325	RE-483	Japan	2006	bacteraemia	blood	community acquired	III	17	2	1	1	2	1	1	1
326	RE-484	Japan	2006	bacteraemia	blood	community acquired	III	17	2	1	1	2	1	1	1
327	RE-487	Japan	2006	bacteraemia	blood	community acquired	VI	1	1	1	2	1	1	2	2
328	RE-489	Japan	2006	bacteraemia	blood	community acquired	II	1	1	1	2	1	1	2	2
329	RE-490	Japan	2006	meningitis	cerebrospinal fluid	community acquired	III	17	2	1	1	2	1	1	1
330	RE-493	Japan	2006	meningitis	cerebrospinal fluid	community acquired	III	17	2	1	1	2	1	1	1
331	392	Germany	2001		ear swab			558	10	1	2	1	3	2	5
332	432	Germany	2002					559	1	1	16	2	2	2	5
333	8004R	Italy	2009	carrier	other swab		Ib	560	10	1	4	1	3	46	2
334	7885T	Italy	2009	carrier	other swab		II	561	1	1	3	5	2	45	2
335	7901T	Italy	2009	carrier	other swab		II	562	9	1	4	1	3	1	2
336	1160/05	Portugal	2005	carrier	rectovaginal swab	community acquired	Ib	563	1	10	3	1	1	12	2
337	152b	Irelnd	2011	meningitis			III	564	2	1	1	2	1	47	1
338	165b	Ireland		bacteraemia			Ib	565	95	1	4	1	1	2	2
339	166b	Ireland		bacteraemia			III	566	1	1	3	2	2	2	48
340	209800327	France	2009	endocarditis	blood		V	567	106	1	3	1	1	2	2
341	210800903	France	2010	endocarditis	blood		II	569	9	1	1	1	3	1	2
342	A11	China	2011		cows milk		Ia	568	16	1	6	2	51	9	2
343	NJZJ2011050502	China	2011		cows milk		II	570	16	1	1	2	1	1	5
344	KSP8	Japan		meningitis	cerebrospinal fluid	community acquired	Ib	571	9	1	4	1	3	48	2
345	KSP354	Japan	2010	bacteraemia	blood	community acquired	III	572	1	1	3	2	2	49	2
346	MRY09-0020	Japan	2004	other	sputum	hospital acquired	Ib	573	9	1	4	1	3	9	2
347	KSP658	Japan	2011	meningitis	cerebrospinal fluid		III	574	108	1	1	2	1	1	1
348	KSP652	Japan	2011	bacteraemia	blood	community acquired	III	575	1	1	43	61	2	2	2
349	GI-002	Japan	2008	carrier	vaginal swab		Ib	10	9	1	4	1	3	3	2
350	GI-040	Japan	2008	carrier	vaginal swab		V	1	1	1	2	1	1	2	2
351	GI-044	Japan	2008	carrier	vaginal swab		VI	1	1	1	2	1	1	2	2
352	GI-070	Japan	2008	carrier	vaginal swab		Ia	23	5	4	6	3	2	1	3
353	GI-074	Japan	2008	carrier	vaginal swab		VI	1	1	1	2	1	1	2	2
354	GI-083	Japan	2008	carrier	vaginal swab		VIII	1	1	1	2	1	1	2	2
355	GI-088	Japan	2008	carrier	vaginal swab		VI	1	1	1	2	1	1	2	2
356	GI-089	Japan	2008	carrier	vaginal swab		Ia	23	5	4	6	3	2	1	3
357	GI-109	Japan	2008	carrier	vaginal swab		V	1	1	1	2	1	1	2	2
358	GI-131	Japan	2008	carrier	vaginal swab		Ib	10	9	1	4	1	3	3	2
359	GI-144	Japan	2009	carrier	vaginal swab		III	335	1	1	43	2	2	2	2
360	GI-156	Japan	2009	carrier	vaginal swab		Ia	23	5	4	6	3	2	1	3
361	GI-164	Japan	2009	carrier	vaginal swab		Ib	10	9	1	4	1	3	3	2
362	GI-178	Japan	2009	carrier	vaginal swab		VI	1	1	1	2	1	1	2	2
363	GI-179	Japan	2009	carrier	vaginal swab		Ib	10	9	1	4	1	3	3	2
364	GI-209	Japan	2009	carrier	vaginal swab		Ib	10	9	1	4	1	3	3	2
365	GI-218	Japan	2009	carrier	vaginal swab		Ia	23	5	4	6	3	2	1	3
366	GI-232	Japan	2009	carrier	vaginal swab		Ib	10	9	1	4	1	3	3	2
367	GI-233	Japan	2009	carrier	vaginal swab		V	1	1	1	2	1	1	2	2
368	GI-239	Japan	2009	carrier	vaginal swab		Ib	10	9	1	4	1	3	3	2
369	GI-241	Japan	2009	carrier	vaginal swab		VIII	1	1	1	2	1	1	2	2
370	GI-245	Japan	2009	carrier	vaginal swab		III	19	1	1	3	2	2	2	2
371	GI-251	Japan	2009	carrier	vaginal swab		VIII	1	1	1	2	1	1	2	2
372	GI-253	Japan	2009	carrier	vaginal swab		Ia	23	5	4	6	3	2	1	3
373	GI-255	Japan	2009	carrier	vaginal swab		VI	1	1	1	2	1	1	2	2
374	GI-274	Japan	2009	carrier	vaginal swab		V	1	1	1	2	1	1	2	2
375	GI-277	Japan	2009	carrier	vaginal swab		V	1	1	1	2	1	1	2	2
376	GI-278	Japan	2009	carrier	vaginal swab		VI	1	1	1	2	1	1	2	2
377	GI-279	Japan	2009	carrier	vaginal swab		VI	1	1	1	2	1	1	2	2
378	GI-280	Japan	2009	carrier	vaginal swab		Ib	10	9	1	4	1	3	3	2
379	GI-284	Japan	2009	carrier	vaginal swab		III	19	1	1	3	2	2	2	2
380	GI-300	Japan	2009	carrier	vaginal swab		VIII	1	1	1	2	1	1	2	2
381	GI-305	Japan	2009	carrier	vaginal swab		Ib	10	9	1	4	1	3	3	2
382	GI-309	Japan	2009	carrier	vaginal swab		VIII	1	1	1	2	1	1	2	2
383	GI-313&#9312;	Japan	2009	carrier	vaginal swab		VIII	1	1	1	2	1	1	2	2
384	GI-313&#9313;	Japan	2009	carrier	vaginal swab		Ia	144	5	4	1	3	2	1	3
385	GI-314	Japan	2009	carrier	vaginal swab		VI	1	1	1	2	1	1	2	2
386	GI-323	Japan	2009	carrier	vaginal swab		II	1	1	1	2	1	1	2	2
387	GI-329	Japan	2009	carrier	vaginal swab		Ia	23	5	4	6	3	2	1	3
388	GI-340	Japan	2009	carrier	vaginal swab		Ib	12	10	1	4	1	3	3	2
389	GI-343	Japan	2009	carrier	vaginal swab		III	335	1	1	43	2	2	2	2
390	GI-350	Japan	2009	carrier	vaginal swab		VI	1	1	1	2	1	1	2	2
391	GI-353	Japan	2009	carrier	vaginal swab		II	28	1	1	3	5	2	2	2
392	GI-359	Japan	2009	carrier	vaginal swab		III	335	1	1	43	2	2	2	2
393	GI-360	Japan	2009	carrier	vaginal swab		V	19	1	1	3	2	2	2	2
394	GI-374	Japan	2009	carrier	vaginal swab		III	19	1	1	3	2	2	2	2
395	GI-380	Japan	2009	carrier	vaginal swab		III	335	1	1	43	2	2	2	2
396	GI-381	Japan	2009	carrier	vaginal swab		Ib	10	9	1	4	1	3	3	2
397	GI-408	Japan	2009	carrier	vaginal swab		Ia	23	5	4	6	3	2	1	3
398	GI-409	Japan	2009	carrier	vaginal swab		Ia	23	5	4	6	3	2	1	3
399	GI-440	Japan	2009	carrier	vaginal swab		VI	1	1	1	2	1	1	2	2
400	GI-442	Japan	2009	carrier	vaginal swab		Ib	10	9	1	4	1	3	3	2
401	GI-446	Japan	2009	carrier	vaginal swab		VIII	1	1	1	2	1	1	2	2
402	GI-465	Japan	2009	carrier	vaginal swab		V	1	1	1	2	1	1	2	2
403	GI-467	Japan	2009	carrier	vaginal swab		Ia	23	5	4	6	3	2	1	3
404	GI-468	Japan	2009	carrier	vaginal swab		V	1	1	1	2	1	1	2	2
405	GI-475	Japan	2009	carrier	vaginal swab		II	12	10	1	4	1	3	3	2
406	GI-488	Japan	2009	carrier	vaginal swab		Ia	23	5	4	6	3	2	1	3
407	GI-494	Japan	2009	carrier	vaginal swab		V	1	1	1	2	1	1	2	2
408	GI-497	Japan	2009	carrier	vaginal swab		VI	1	1	1	2	1	1	2	2
409	GI-500	Japan	2009	carrier	vaginal swab		Ia	23	5	4	6	3	2	1	3
410	GI-509	Japan	2009	carrier	vaginal swab		V	1	1	1	2	1	1	2	2
411	GI-517	Japan	2009	carrier	vaginal swab		V	19	1	1	3	2	2	2	2
412	GI-525	Japan	2009	carrier	vaginal swab		Ia	23	5	4	6	3	2	1	3
413	GI-529	Japan	2009	carrier	vaginal swab		Ib	10	9	1	4	1	3	3	2
414	GI-533	Japan	2009	carrier	vaginal swab		VI	1	1	1	2	1	1	2	2
415	GI-541	Japan	2009	carrier	vaginal swab		II	22	13	3	1	3	1	1	1
416	GI-555	Japan	2009	carrier	vaginal swab		IV	196	1	1	3	1	1	12	2
417	GI-556	Japan	2009	carrier	vaginal swab		Ia	23	5	4	6	3	2	1	3
418	GI-557	Japan	2009	carrier	vaginal swab		III	27	1	1	3	4	2	2	2
419	GI-568	Japan	2009	carrier	vaginal swab		Ia	23	5	4	6	3	2	1	3
420	GI-591	Japan	2009	carrier	vaginal swab		IV	196	1	1	3	1	1	12	2
421	GI-612	Japan	2009	carrier	vaginal swab		VI	1	1	1	2	1	1	2	2
422	GI-635	Japan	2009	carrier	vaginal swab		III	19	1	1	3	2	2	2	2
423	GI-639	Japan	2009	carrier	vaginal swab		VI	1	1	1	2	1	1	2	2
424	GI-644	Japan	2009	carrier	vaginal swab		VIII	1	1	1	2	1	1	2	2
425	GI-649	Japan	2009	carrier	vaginal swab		III	335	1	1	43	2	2	2	2
426	GI-653	Japan	2009	carrier	vaginal swab		Ib	10	9	1	4	1	3	3	2
427	GI-657	Japan	2010	carrier	vaginal swab		VIII	1	1	1	2	1	1	2	2
428	GI-658	Japan	2010	carrier	vaginal swab		III	335	1	1	43	2	2	2	2
429	GI-662	Japan	2010	carrier	vaginal swab		Ib	10	9	1	4	1	3	3	2
430	GI-714	Japan	2010	carrier	vaginal swab		III	335	1	1	43	2	2	2	2
431	GI-724	Japan	2010	carrier	vaginal swab		VI	1	1	1	2	1	1	2	2
432	GI-734	Japan	2010	carrier	vaginal swab		Ib	10	9	1	4	1	3	3	2
433	GI-747	Japan	2010	carrier	vaginal swab		VI	1	1	1	2	1	1	2	2
434	GI-754	Japan	2010	carrier	vaginal swab		III	335	1	1	43	2	2	2	2
435	GI-757	Japan	2010	carrier	vaginal swab		Ib	10	9	1	4	1	3	3	2
436	GI-787	Japan	2010	carrier	vaginal swab		VIII	1	1	1	2	1	1	2	2
437	GI-796	Japan	2010	carrier	vaginal swab		III	19	1	1	3	2	2	2	2
438	GI-818	Japan	2010	carrier	vaginal swab		NT	1	1	1	2	1	1	2	2
439	GI-820	Japan	2010	carrier	vaginal swab		IV	196	1	1	3	1	1	12	2
440	GI-826	Japan	2010	carrier	vaginal swab		V	1	1	1	2	1	1	2	2
441	GI-832	Japan	2010	carrier	vaginal swab		V	1	1	1	2	1	1	2	2
442	GI-844	Japan	2010	carrier	vaginal swab		II	1	1	1	2	1	1	2	2
443	GI-850	Japan	2010	carrier	vaginal swab		V	1	1	1	2	1	1	2	2
444	GI-864	Japan	2010	carrier	vaginal swab		VIII	1	1	1	2	1	1	2	2
445	GI-866	Japan	2010	carrier	vaginal swab		IV	291	2	25	1	2	1	1	1
446	GI-867	Japan	2010	carrier	vaginal swab		V	26	1	1	5	4	1	4	6
447	GI-875	Japan	2010	carrier	vaginal swab		Ia	23	5	4	6	3	2	1	3
448	GI-900	Japan	2010	carrier	vaginal swab		Ib	10	9	1	4	1	3	3	2
449	GI-906	Japan	2010	carrier	vaginal swab		V	19	1	1	3	2	2	2	2
450	GI-912	Japan	2010	carrier	vaginal swab		III	335	1	1	43	2	2	2	2
451	GI-923	Japan	2010	carrier	vaginal swab		Ib	10	9	1	4	1	3	3	2
452	GI-926	Japan	2010	carrier	vaginal swab		V	1	1	1	2	1	1	2	2
453	GI-928	Japan	2010	carrier	vaginal swab		V	1	1	1	2	1	1	2	2
454	GI-935	Japan	2010	carrier	vaginal swab		Ia	23	5	4	6	3	2	1	3
455	GI-958	Japan	2010	carrier	vaginal swab		Ia	23	5	4	6	3	2	1	3
456	GI-970	Japan	2010	carrier	vaginal swab		Ib	10	9	1	4	1	3	3	2
457	GI-972	Japan	2010	carrier	vaginal swab		III	19	1	1	3	2	2	2	2
458	GI-974	Japan	2010	carrier	vaginal swab		III	19	1	1	3	2	2	2	2
459	GI-983	Japan	2010	carrier	vaginal swab		Ib	10	9	1	4	1	3	3	2
460	GI-1001	Japan	2010	carrier	vaginal swab		III	335	1	1	43	2	2	2	2
461	GI-1017	Japan	2010	carrier	vaginal swab		Ia	144	5	4	1	3	2	1	3
462	GI-1024	Japan	2010	carrier	vaginal swab		V	26	1	1	5	4	1	4	6
463	GI-1026	Japan	2010	carrier	vaginal swab		Ib	12	10	1	4	1	3	3	2
464	GD2010008-001	China	2010	meningitis	other animal		Ia	7	10	1	2	1	3	2	2
465	KK-0008	Japan	2010	bacteraemia	blood	community acquired	II	1	1	1	2	1	1	2	2
466	KK-0014	Japan	2010	bacteraemia	blood	community acquired	VI	1	1	1	2	1	1	2	2
467	KK-0017	Japan	2010	native joint infection	joint fluid	community acquired	II	1	1	1	2	1	1	2	2
468	KK-0065	Japan	2010	bacteraemia	blood	community acquired	Ib	10	9	1	4	1	3	3	2
469	KK-0075	Japan	2010	cellulitis	other swab	community acquired	Ib	10	9	1	4	1	3	3	2
470	KK-0082	Japan	2010	bacteraemia	blood	community acquired	Ib	10	9	1	4	1	3	3	2
471	KK-0091	Japan	2010	other	other swab	community acquired	II	1	1	1	2	1	1	2	2
472	KK-0095	Japan	2010	cellulitis	blood	community acquired	V	1	1	1	2	1	1	2	2
473	KK-0102	Japan	2010	bacteraemia	blood	community acquired	VI	1	1	1	2	1	1	2	2
474	KK-0132	Japan	2010	lower respiratory tract infection	blood	community acquired	III	1	1	1	2	1	1	2	2
475	KK-0146	Japan	2010	lower respiratory tract infection	blood	community acquired	Ib	1	1	1	2	1	1	2	2
476	KK-0147	Japan	2010	meningitis	cerebrospinal fluid	community acquired	VIII	1	1	1	2	1	1	2	2
477	KK-0155	Japan	2010	bacteraemia	blood	community acquired	V	26	1	1	5	4	1	4	6
478	KK-0159	Japan	2010	bacteraemia	blood	community acquired	V	1	1	1	2	1	1	2	2
479	KK-0160	Japan	2010	meningitis	cerebrospinal fluid	community acquired	III	335	1	1	43	2	2	2	2
480	KK-0164	Japan	2010	endometritis	other swab	community acquired	V	1	1	1	2	1	1	2	2
481	KK-0168	Japan	2010	other	other swab	community acquired	Ib	10	9	1	4	1	3	3	2
482	KK-0171	Japan	2010	meningitis	cerebrospinal fluid	community acquired	III	335	1	1	43	2	2	2	2
483	KK-0222	Japan	2010	cellulitis	blood	community acquired	Ib	10	9	1	4	1	3	3	2
484	KK-0227	Japan	2010	bacteraemia	blood	community acquired	Ib	10	9	1	4	1	3	3	2
485	KK-0232	Japan	2010	cellulitis	blood	community acquired	VI	1	1	1	2	1	1	2	2
486	KK-0241	Japan	2010	other	other swab	community acquired	II	12	10	1	4	1	3	3	2
487	KK-0243	Japan	2010	bacteraemia	blood	community acquired	V	1	1	1	2	1	1	2	2
488	KK-0244	Japan	2010	bacteraemia	blood	community acquired	III	27	1	1	3	4	2	2	2
489	KK-0245	Japan	2010	bacteraemia	blood	community acquired	Ia	4	1	1	4	1	1	3	4
490	KK-0246	Japan	2010	cellulitis	blood	community acquired	Ib	10	9	1	4	1	3	3	2
491	KK-0247	Japan	2010	other	blood	community acquired	Ia	23	5	4	6	3	2	1	3
492	KK-0250	Japan	2010	bacteraemia	blood	community acquired	Ib	10	9	1	4	1	3	3	2
493	KK-0252	Japan	2010	bacteraemia	blood	community acquired	Ib	10	9	1	4	1	3	3	2
494	KK-0254	Japan	2010	bacteraemia	blood	community acquired	V	26	1	1	5	4	1	4	6
495	KK-0261	Japan	2010	bacteraemia	blood	community acquired	Ib	10	9	1	4	1	3	3	2
496	KK-0263	Japan	2010	bacteraemia	blood	community acquired	Ib	10	9	1	4	1	3	3	2
497	KK-0265	Japan	2010	cellulitis	blood	community acquired	VI	1	1	1	2	1	1	2	2
498	KK-0271	Japan	2010	cellulitis	blood	community acquired	V	1	1	1	2	1	1	2	2
499	KK-0274	Japan	2010	bacteraemia	blood	community acquired	VI	1	1	1	2	1	1	2	2
500	KK-0279	Japan	2010	cellulitis	blood	community acquired	III	19	1	1	3	2	2	2	2
501	KK-0284	Japan	2010	osteomyelitis	blood	community acquired	Ia	144	5	4	1	3	2	1	3
502	KK-0287	Japan	2010	endocarditis	blood	community acquired	Ib	10	9	1	4	1	3	3	2
503	KK-0290	Japan	2010	bacteraemia	other swab	community acquired	VI	1	1	1	2	1	1	2	2
504	KK-0298	Japan	2010	bacteraemia	blood	community acquired	III	335	1	1	43	2	2	2	2
505	KK-0301	Japan	2010	bacteraemia	blood	community acquired	VI	1	1	1	2	1	1	2	2
506	KK-0303	Japan	2010	bacteraemia	blood	community acquired	Ib	10	9	1	4	1	3	3	2
507	KK-0306	Japan	2010	bacteraemia	blood	community acquired	Ib	10	9	1	4	1	3	3	2
508	KK-0309	Japan	2010	cellulitis	blood	community acquired	Ib	10	9	1	4	1	3	3	2
509	KK-0319	Japan	2010	cellulitis	blood	community acquired	Ib	10	9	1	4	1	3	3	2
510	KK-0329	Japan	2010	endocarditis	blood	community acquired	NT	23	5	4	6	3	2	1	3
511	KK-0333	Japan	2010	meningitis	cerebrospinal fluid	community acquired	Ib	10	9	1	4	1	3	3	2
512	KK-0336	Japan	2010	lower respiratory tract infection	blood	community acquired	II	1	1	1	2	1	1	2	2
513	KK-0347	Japan	2010	meningitis	blood	community acquired	Ib	10	9	1	4	1	3	3	2
514	KK-0355	Japan	2010	cellulitis	blood	community acquired	V	1	1	1	2	1	1	2	2
515	KK-0358	Japan	2010	bacteraemia	blood	community acquired	VIII	1	1	1	2	1	1	2	2
516	KK-0366	Japan	2010	bacteraemia	blood	community acquired	VIII	1	1	1	2	1	1	2	2
517	KK-0371	Japan	2010	endocarditis	blood	community acquired	VIII	1	1	1	2	1	1	2	2
518	KK-0373	Japan	2010	meningitis	blood	community acquired	Ib	10	9	1	4	1	3	3	2
519	KK-0374	Japan	2010	bacteraemia	blood	community acquired	V	1	1	1	2	1	1	2	2
520	KK-0388	Japan	2010	bacteraemia	blood	community acquired	Ib	10	9	1	4	1	3	3	2
521	KK-0391	Japan	2010	bacteraemia	blood	community acquired	Ib	1	1	1	2	1	1	2	2
522	KK-0397	Japan	2010	other	blood	community acquired	Ib	10	9	1	4	1	3	3	2
523	KK-0401	Japan	2010	bacteraemia	blood	community acquired	Ia	144	5	4	1	3	2	1	3
524	KK-0416	Japan	2010	other	blood	community acquired	VI	1	1	1	2	1	1	2	2
525	KK-0439	Japan	2010	bacteraemia	blood	community acquired	Ib	10	9	1	4	1	3	3	2
526	KK-0442	Japan	2010	bacteraemia	blood	community acquired	III	335	1	1	43	2	2	2	2
527	KK-0446	Japan	2010	bacteraemia	blood	community acquired	Ib	10	9	1	4	1	3	3	2
528	KK-0456	Japan	2010	cellulitis	blood	community acquired	VIII	1	1	1	2	1	1	2	2
529	KK-0464	Japan	2010	lower respiratory tract infection	blood	community acquired	Ib	10	9	1	4	1	3	3	2
530	KK-0466	Japan	2010	lower respiratory tract infection	blood	community acquired	II	1	1	1	2	1	1	2	2
531	KK-0471	Japan	2010	endocarditis	blood	community acquired	III	19	1	1	3	2	2	2	2
532	KK-0485	Japan	2010	cellulitis	blood	community acquired	Ib	10	9	1	4	1	3	3	2
533	KK-0487	Japan	2010	bacteraemia	blood	community acquired	III	19	1	1	3	2	2	2	2
534	KK-0492	Japan	2010	cellulitis	blood	community acquired	V	1	1	1	2	1	1	2	2
535	KK-0505	Japan	2010	bacteraemia	blood	community acquired	Ib	10	9	1	4	1	3	3	2
536	KK-0509	Japan	2010	bacteraemia	blood	community acquired	Ib	10	9	1	4	1	3	3	2
537	KK-0511	Japan	2010	bacteraemia	blood	community acquired	Ib	10	9	1	4	1	3	3	2
538	KK-0514	Japan	2010	bacteraemia	blood	community acquired	V	1	1	1	2	1	1	2	2
539	KK-0518	Japan	2010	bacteraemia	blood	community acquired	Ib	10	9	1	4	1	3	3	2
540	KK-0525	Japan	2010	bacteraemia	blood	community acquired	Ib	10	9	1	4	1	3	3	2
541	KK-0526	Japan	2010	bacteraemia	blood	community acquired	V	1	1	1	2	1	1	2	2
542	KK-0531	Japan	2010	cellulitis	blood	community acquired	Ib	10	9	1	4	1	3	3	2
543	KK-0539	Japan	2010	bacteraemia	blood	community acquired	Ia	23	5	4	6	3	2	1	3
544	KK-0542	Japan	2010	bacteraemia	blood	community acquired	V	1	1	1	2	1	1	2	2
545	KK-0549	Japan	2010	bacteraemia	blood	community acquired	Ib	10	9	1	4	1	3	3	2
546	KK-0554	Japan	2010	cellulitis	joint fluid	community acquired	V	1	1	1	2	1	1	2	2
547	KK-0566	Japan	2010	other	blood	community acquired	V	1	1	1	2	1	1	2	2
548	KK-0569	Japan	2010	native joint infection	blood	community acquired	III	17	2	1	1	2	1	1	1
549	KK-0575	Japan	2010	bacteraemia	blood	community acquired	V	26	1	1	5	4	1	4	6
550	KK-0585	Japan	2010	native joint infection	joint fluid	community acquired	Ib	10	9	1	4	1	3	3	2
551	KK-0588	Japan	2010	bacteraemia	blood	community acquired	Ib	10	9	1	4	1	3	3	2
552	KK-0589	Japan	2010	other	blood	community acquired	II	1	1	1	2	1	1	2	2
553	KK-0604	Japan	2010	cellulitis	blood	community acquired	VIII	1	1	1	2	1	1	2	2
554	KK-0605	Japan	2010	meningitis	cerebrospinal fluid	community acquired	Ib	10	9	1	4	1	3	3	2
555	KK-0607	Japan	2010	cellulitis	blood	community acquired	II	1	1	1	2	1	1	2	2
556	KK-0612	Japan	2010	bacteraemia	blood	community acquired	V	1	1	1	2	1	1	2	2
557	KK-0628	Japan	2010	lower respiratory tract infection	blood	community acquired	VI	1	1	1	2	1	1	2	2
558	KK-0633	Japan	2010	endocarditis	blood	community acquired	V	1	1	1	2	1	1	2	2
559	KK-0663	Japan	2010	native joint infection	joint fluid	community acquired	Ia	23	5	4	6	3	2	1	3
560	KK-0668	Japan	2010	chorioamnionitis	other swab	community acquired	III	17	2	1	1	2	1	1	1
561	KK-0681	Japan	2010	native joint infection	joint fluid	community acquired	V	26	1	1	5	4	1	4	6
562	KK-0684	Japan	2010	bacteraemia	blood	community acquired	V	1	1	1	2	1	1	2	2
563	KK-0687	Japan	2010	meningitis	cerebrospinal fluid	community acquired	Ib	10	9	1	4	1	3	3	2
564	KK-0698	Japan	2010	bacteraemia	blood	community acquired	Ib	10	9	1	4	1	3	3	2
565	KK-0717	Japan	2010	bacteraemia	blood	community acquired	Ib	10	9	1	4	1	3	3	2
566	KK-0722	Japan	2010	bacteraemia	blood	community acquired	VII	1	1	1	2	1	1	2	2
567	KK-0735	Japan	2010	bacteraemia	blood	community acquired	Ib	6	9	1	2	1	3	2	2
568	KK-0737	Japan	2010	bacteraemia	blood	community acquired	III	19	1	1	3	2	2	2	2
569	KK-0753	Japan	2010	cellulitis	blood	community acquired	Ib	10	9	1	4	1	3	3	2
570	KK-0762	Japan	2010	native joint infection	joint fluid	community acquired	Ib	10	9	1	4	1	3	3	2
571	KK-0763	Japan	2010	other	blood	community acquired	Ib	12	10	1	4	1	3	3	2
572	KK-0770	Japan	2010	bacteraemia	blood	community acquired	V	1	1	1	2	1	1	2	2
573	KK-0773	Japan	2010	lower respiratory tract infection	blood	community acquired	Ib	10	9	1	4	1	3	3	2
574	KK-0810	Japan	2010	bacteraemia	blood	community acquired	Ib	10	9	1	4	1	3	3	2
575	KK-0833	Japan	2010	bacteraemia	blood	community acquired	Ia	23	5	4	6	3	2	1	3
576	KK-0834	Japan	2010	bacteraemia	other swab	community acquired	Ib	10	9	1	4	1	3	3	2
577	KK-0835	Japan	2010	bacteraemia	blood	community acquired	III	19	1	1	3	2	2	2	2
578	KK-0836	Japan	2010	bacteraemia	other swab	community acquired	Ia	23	5	4	6	3	2	1	3
579	KK-0842	Japan	2010	lower respiratory tract infection	blood	community acquired	III	464	5	4	4	3	2	3	1
580	KK-0850	Japan	2010	bacteraemia	blood	community acquired	V	1	1	1	2	1	1	2	2
581	KK-0851	Japan	2010	other	other swab	community acquired	VI	1	1	1	2	1	1	2	2
582	KK-0852	Japan	2010	bacteraemia	blood	community acquired	VIII	1	1	1	2	1	1	2	2
583	KK-0872	Japan	2010	cellulitis	blood	community acquired	III	464	5	4	4	3	2	3	1
584	KK-0873	Japan	2010	native joint infection	other swab	community acquired	V	24	5	4	4	3	2	3	3
585	KK-0879	Japan	2010	other	other swab	community acquired	Ib	3	1	1	4	1	1	3	2
586	KK-0880	Japan	2010	native joint infection	other swab	community acquired	V	1	1	1	2	1	1	2	2
587	KK-0886	Japan	2010	bacteraemia	blood	community acquired	V	1	1	1	2	1	1	2	2
588	KK-0889	Japan	2010	bacteraemia	blood	community acquired	VI	1	1	1	2	1	1	2	2
589	KK-0892	Japan	2010	cellulitis	blood	community acquired	III	335	1	1	43	2	2	2	2
590	KK-0911	Japan	2010	other	blood	community acquired	V	1	1	1	2	1	1	2	2
591	KK-0918	Japan	2010	other	blood	community acquired	Ib	10	9	1	4	1	3	3	2
592	KK-0923	Japan	2010	cellulitis	blood	community acquired	III	335	1	1	43	2	2	2	2
593	KK-0925	Japan	2010	lower respiratory tract infection	blood	community acquired	Ib	1	1	1	2	1	1	2	2
594	KK-0937	Japan	2010	bacteraemia	blood	community acquired	Ib	10	9	1	4	1	3	3	2
595	KK-0938	Japan	2010	bacteraemia	blood	community acquired	Ib	10	9	1	4	1	3	3	2
596	KK-0944	Japan	2010	lower respiratory tract infection	blood	community acquired	Ib	10	9	1	4	1	3	3	2
597	KK-0961	Japan	2010	bacteraemia	blood	community acquired	Ib	10	9	1	4	1	3	3	2
598	KK-0963	Japan	2010	endocarditis	blood	community acquired	Ib	10	9	1	4	1	3	3	2
599	KK-0966	Japan	2010	bacteraemia	blood	community acquired	III	335	1	1	43	2	2	2	2
600	KK-0967	Japan	2010	other	other swab	community acquired	Ib	10	9	1	4	1	3	3	2
601	KK-0980	Japan	2010	bacteraemia	blood	community acquired	Ia	23	5	4	6	3	2	1	3
602	KK-1006	Japan	2010	cellulitis	blood	community acquired	III	335	1	1	43	2	2	2	2
603	KK-1007	Japan	2010	bacteraemia	blood	community acquired	VI	1	1	1	2	1	1	2	2
604	KK-1011	Japan	2010	bacteraemia	blood	community acquired	VIII	1	1	1	2	1	1	2	2
605	KK-1013	Japan	2010	bacteraemia	blood	community acquired	V	1	1	1	2	1	1	2	2
606	KK-1014	Japan	2010	bacteraemia	blood	community acquired	VI	1	1	1	2	1	1	2	2
607	KK-1018	Japan	2010	other	blood	community acquired	V	19	1	1	3	2	2	2	2
608	KK-1019	Japan	2010	lower respiratory tract infection	blood	community acquired	VI	1	1	1	2	1	1	2	2
609	KK-1026	Japan	2010	other	other swab	community acquired	Ib	10	9	1	4	1	3	3	2
610	KK-1027	Japan	2010	lower respiratory tract infection	other swab	community acquired	Ib	10	9	1	4	1	3	3	2
611	KK-1031	Japan	2010	other	other swab	community acquired	Ib	10	9	1	4	1	3	3	2
612	KK-1035	Japan	2010	cellulitis	blood	community acquired	VI	1	1	1	2	1	1	2	2
613	KK-1038	Japan	2010	endocarditis	blood	community acquired	V	1	1	1	2	1	1	2	2
614	KK-1045	Japan	2010	other	other swab	community acquired	Ia	23	5	4	6	3	2	1	3
615	KK-1063	Japan	2010	bacteraemia	blood	community acquired	Ib	10	9	1	4	1	3	3	2
616	KK-1081	Japan	2010	bacteraemia	blood	community acquired	Ib	10	9	1	4	1	3	3	2
617	KK-1093	Japan	2010	bacteraemia	blood	community acquired	Ib	10	9	1	4	1	3	3	2
618	KK-1098	Japan	2010	bacteraemia	blood	community acquired	Ib	10	9	1	4	1	3	3	2
619	KK-1099	Japan	2010	bacteraemia	blood	community acquired	Ib	10	9	1	4	1	3	3	2
620	KK-1102	Japan	2010	lower respiratory tract infection	blood	community acquired	Ib	10	9	1	4	1	3	3	2
621	KK-1119	Japan	2010	bacteraemia	blood	community acquired	Ib	10	9	1	4	1	3	3	2
622	KK-1121	Japan	2010	bacteraemia	blood	community acquired	Ib	10	9	1	4	1	3	3	2
623	KK-1132	Japan	2010	bacteraemia	blood	community acquired	II	1	1	1	2	1	1	2	2
624	KK-1140	Japan	2010	bacteraemia	blood	community acquired	Ib	10	9	1	4	1	3	3	2
625	KK-1146	Japan	2010	other	other swab	community acquired	V	1	1	1	2	1	1	2	2
626	KK-1163	Japan	2010	bacteraemia	blood	community acquired	II	1	1	1	2	1	1	2	2
627	KK-1175	Japan	2010	bacteraemia	blood	community acquired	VI	1	1	1	2	1	1	2	2
628	KK-1178	Japan	2010	cellulitis	blood	community acquired	Ib	10	9	1	4	1	3	3	2
629	KK-1179	Japan	2010	bacteraemia	blood	community acquired	III	335	1	1	43	2	2	2	2
630	KK-1206	Japan	2010	other	blood	community acquired	Ib	10	9	1	4	1	3	3	2
631	KK-1213	Japan	2010	bacteraemia	blood	community acquired	Ib	10	9	1	4	1	3	3	2
632	KK-1220	Japan	2010	bacteraemia	blood	community acquired	Ib	10	9	1	4	1	3	3	2
633	KK-1244	Japan	2010	lower respiratory tract infection	blood	community acquired	Ib	358	1	1	4	1	3	3	2
634	KK-1251	Japan	2010	bacteraemia	blood	community acquired	Ib	10	9	1	4	1	3	3	2
635	KK-1252	Japan	2010	bacteraemia	blood	community acquired	VI	1	1	1	2	1	1	2	2
636	KK-1267	Japan	2010	bacteraemia	blood	community acquired	V	1	1	1	2	1	1	2	2
637	KK-1280	Japan	2010	bacteraemia	blood	community acquired	Ia	23	5	4	6	3	2	1	3
638	KK-0001	Japan	2010	meningitis	cerebrospinal fluid	community acquired	III	17	2	1	1	2	1	1	1
639	KK-0029	Japan	2010	meningitis	cerebrospinal fluid	community acquired	III	335	1	1	43	2	2	2	2
640	KK-0049	Japan	2010	bacteraemia	blood	community acquired	Ia	144	5	4	1	3	2	1	3
641	KK-0050	Japan	2010	bacteraemia	blood	community acquired	III	27	1	1	3	4	2	2	2
642	KK-0096	Japan	2010	bacteraemia	blood	community acquired	III	17	2	1	1	2	1	1	1
643	KK-0215	Japan	2010	bacteraemia	blood	community acquired	III	335	1	1	43	2	2	2	2
644	KK-0216	Japan	2010	bacteraemia	blood	community acquired	Ia	23	5	4	6	3	2	1	3
645	KK-0217	Japan	2010	bacteraemia	blood	community acquired	Ia	23	5	4	6	3	2	1	3
646	KK-0220	Japan	2010	bacteraemia	blood	community acquired	III	17	2	1	1	2	1	1	1
647	KK-0262	Japan	2010	meningitis	cerebrospinal fluid	community acquired	Ia	23	5	4	6	3	2	1	3
648	KK-0280	Japan	2010	bacteraemia	blood	community acquired	III	335	1	1	43	2	2	2	2
649	KK-0292	Japan	2010	bacteraemia	blood	community acquired	VIII	1	1	1	2	1	1	2	2
650	KK-0316	Japan	2010	bacteraemia	blood	community acquired	Ia	23	5	4	6	3	2	1	3
651	KK-0330	Japan	2010	bacteraemia	blood	community acquired	Ia	24	5	4	4	3	2	3	3
652	KK-0344	Japan	2010	bacteraemia	blood	community acquired	Ia	23	5	4	6	3	2	1	3
653	KK-0349	Japan	2010	bacteraemia	blood	community acquired	III	19	1	1	3	2	2	2	2
654	KK-0360	Japan	2010	bacteraemia	blood	community acquired	VI	1	1	1	2	1	1	2	2
655	KK-0364	Japan	2010	meningitis	cerebrospinal fluid	community acquired	III	17	2	1	1	2	1	1	1
656	KK-0392	Japan	2010	bacteraemia	blood	community acquired	Ib	10	9	1	4	1	3	3	2
657	KK-0393	Japan	2010	meningitis	cerebrospinal fluid	community acquired	Ia	23	5	4	6	3	2	1	3
658	KK-0462	Japan	2010	bacteraemia	blood	community acquired	III	335	1	1	43	2	2	2	2
659	KK-0479	Japan	2010	meningitis	cerebrospinal fluid	community acquired	III	17	2	1	1	2	1	1	1
660	KK-0480	Japan	2010	meningitis	cerebrospinal fluid	community acquired	III	17	2	1	1	2	1	1	1
661	KK-0503	Japan	2010	bacteraemia	blood	community acquired	Ib	10	9	1	4	1	3	3	2
662	KK-0536	Japan	2010	meningitis	cerebrospinal fluid	community acquired	III	19	1	1	3	2	2	2	2
663	KK-0623	Japan	2010	bacteraemia	blood	community acquired	Ia	23	5	4	6	3	2	1	3
664	KK-0666	Japan	2010	meningitis	cerebrospinal fluid	community acquired	III	19	1	1	3	2	2	2	2
665	KK-0675	Japan	2010	bacteraemia	blood	community acquired	Ia	23	5	4	6	3	2	1	3
666	KK-0692	Japan	2010	cellulitis	blood	community acquired	III	17	2	1	1	2	1	1	1
667	KK-0724	Japan	2010	meningitis	cerebrospinal fluid	community acquired	III	335	1	1	43	2	2	2	2
668	KK-0730	Japan	2010	meningitis	cerebrospinal fluid	community acquired	III	19	1	1	3	2	2	2	2
669	KK-0769	Japan	2010	meningitis	cerebrospinal fluid	community acquired	Ia	23	5	4	6	3	2	1	3
670	KK-0933	Japan	2010	bacteraemia	blood	community acquired	Ia	23	5	4	6	3	2	1	3
671	KK-0964	Japan	2010	meningitis	cerebrospinal fluid	community acquired	III	17	2	1	1	2	1	1	1
672	KK-0976	Japan	2010	bacteraemia	blood	community acquired	III	335	1	1	43	2	2	2	2
673	KK-1104	Japan	2010	meningitis	cerebrospinal fluid	community acquired	III	17	2	1	1	2	1	1	1
674	KK-1118	Japan	2010	other	blood	community acquired	Ib	3	1	1	4	1	1	3	2
675	KK-1133	Japan	2010	bacteraemia	blood	community acquired	II	1	1	1	2	1	1	2	2
676	KK-1147	Japan	2010	other	blood	community acquired	Ib	10	9	1	4	1	3	3	2
677	KK-1161	Japan	2010	meningitis	blood	community acquired	Ib	10	9	1	4	1	3	3	2
678	KK-1165	Japan	2010	bacteraemia	blood	community acquired	Ib	12	10	1	4	1	3	3	2
679	KK-1199	Japan	2010	meningitis	cerebrospinal fluid	community acquired	Ia	23	5	4	6	3	2	1	3
680	KK-1202	Japan	2010	bacteraemia	blood	community acquired	III	17	2	1	1	2	1	1	1
681	KK-1207	Japan	2010	meningitis	cerebrospinal fluid	community acquired	Ia	23	5	4	6	3	2	1	3
682	KK-1247	Japan	2010	meningitis	cerebrospinal fluid	community acquired	III	17	2	1	1	2	1	1	1
683	KK-1271	Japan	2010	meningitis	blood	community acquired	Ia	23	5	4	6	3	2	1	3
684	TBN1818553	South Africa	2005	bacteraemia	blood		III	576	2	1	6	10	1	1	1
685	TBN2937114	South Africa		bacteraemia	blood		III	577	2	4	1	10	1	1	1
686	S95858	South Africa		carrier	vaginal swab		III	578	2	1	6	2	1	1	1
687	S43757	South Africa		carrier	vaginal swab		II	579	9	1	4	1	2	3	2
688	S40983	South Africa		carrier			II	580	9	1	3	5	39	2	2
689	S29235	South Africa		carrier	vaginal swab		Ia	581	5	4	6	3	9	1	1
690	TBN2475101	South Africa		bacteraemia	blood		III	582	5	1	6	2	1	1	1
691	S52991	South Africa		carrier	vaginal swab			582	5	1	6	2	1	1	1
692	S56307	South Africa		carrier	vaginal swab		Ia	583	4	1	4	1	1	3	1
693	197b	Ireland	2012	bacteraemia	blood		III	584	2	1	1	62	1	1	1
694	694	Thailand	2011	other	cows milk			103	16	1	6	2	9	9	2
695	695	Thailand	2011	other	cows milk			1	1	1	2	1	1	2	2
696	696	Thailand	2011	other	cows milk			1	1	1	2	1	1	2	2
697	697	Thailand	2011	other	cows milk			103	16	1	6	2	9	9	2
698	698	Thailand	2011	other	cows milk			103	16	1	6	2	9	9	2
699	699	Thailand	2010	other	cows milk			103	16	1	6	2	9	9	2
700	700	Thailand	2010	other	cows milk			103	16	1	6	2	9	9	2
701	701	Thailand	2011	other	cows milk			103	16	1	6	2	9	9	2
702	702	Thailand	2010	other	cows milk			585	10	1	12	1	3	2	5
703	703	Thailand	2010	other	cows milk			103	16	1	6	2	9	9	2
704	704	Thailand	2011	other	cows milk			103	16	1	6	2	9	9	2
705	705	Thailand	2010	other	cows milk			103	16	1	6	2	9	9	2
706	STRE18	Spain	2011		rectovaginal swab			586	13	3	1	63	1	1	1
707	Sy117	Romania	2009		vaginal swab		II	587	65	1	3	2	2	2	2
708	MRI Z1-192	Denmark	2009		cows milk			588	1	1	3	1	52	2	2
709	MRI Z1-213	Italy	2004		cows milk			591	13	1	6	13	1	1	1
710	MRI Z1-215	Italy	2004		cows milk			589	1	1	2	64	1	2	2
711	MRI Z1-218	Italy	2005		cows milk			590	10	1	4	1	53	3	2
712	GBS_19	Romania	2012	carrier		community acquired	II	592	13	3	65	3	1	1	1
713	GBS_20	Romania	2012	carrier		community acquired	IV	593	1	1	64	2	1	2	2
714	GBS_22	Romania	2012	carrier		community acquired	III	594	1	1	63	2	2	2	2
715	GBS_33	Romania	2012	carrier		community acquired	V	595	1	1	66	2	2	2	2
716	GBS_37	Romania	2012	carrier		community acquired	V	19	1	1	3	2	2	2	2
717	GBS_38	Romania	2012	carrier		community acquired	V	19	1	1	3	2	2	2	2
718	GBS_39	Romania	2012	carrier		community acquired	V	19	1	1	3	2	2	2	2
719	GBS_40	Romania	2012	carrier		community acquired	V	19	1	1	3	2	2	2	2
720	GBS_43	Romania	2012	carrier		community acquired	V	19	1	1	3	2	2	2	2
721	2011209086	USA					III	596	1	1	1	2	2	1	2
722	4326-08	USA	2007	lower respiratory tract infection	blood		Ia	597	5	9	6	3	2	1	3
723	5188-08	USA	2008	meningitis	blood		Ib	598	4	3	4	1	3	3	2
724	7228-07	USA	2007	cellulitis	blood		Ib	598	4	3	4	1	3	3	2
725	7990-07	USA	2007	cellulitis	blood		II	2	1	1	3	1	1	2	2
726	2011213188	USA	2011	osteomyelitis	blood		NT	223	5	4	6	3	2	1	1
727	206B	Ireland	2012	bacteraemia	blood		Ia	599	5	4	6	3	2	1	49
728	208b	Ireland	2012	meningitis	cerebrospinal fluid		V	600	109	1	2	1	1	2	2
729	STRE102	Spain	2011		rectovaginal swab		III	601	92	1	3	2	2	2	2
730	MRI Z1-036	Denmark	2009	other	cows milk			602	92	1	2	1	1	2	2
731	MRI Z1-057	Denmark		other	cows milk			603	1	1	3	1	1	5	2
732	MRI Z1-116	Denmark	2009	other	cows milk			604	110	1	2	2	3	2	2
733	MRI Z1-070	Denmark	2009		cows milk			605	1	1	3	1	1	50	2
734	MRI Z1-115	Denmark	2009		cows milk			606	1	1	2	1	1	51	2
735	175b	Ireland	2011	bacteraemia	blood			607	28	25	1	2	1	1	1
736	220b	Ireland	2012	bacteraemia	blood			608	58	42	3	2	18	2	2
737	ILRI002	Kenya			other animal			609	56	40	4	66	1	53	4
738	ILRI022	Somalia	2004		other animal			610	13	40	6	65	3	52	50
739	ILRI041	Somalia			other animal			611	13	40	68	65	54	52	51
740	ILRI043	Somalia			other animal			612	111	40	6	65	3	52	51
741	ILRI063	Kenya			other animal			613	111	40	67	65	3	52	51
742	ILRI067	Kenya			other animal			614	56	41	4	66	1	53	4
743	ILRI080	Kenya			other animal			615	13	40	6	65	3	52	51
744	ILRI110	Kenya	2002		other animal			616	13	40	68	65	55	52	4
745	ILRI112	Kenya	2002		other animal			617	13	40	68	65	3	52	51
746	ILRI120	Kenya	2002		other animal			618	111	40	69	65	3	52	51
747	S96509	South Africa		carrier	umbilical swab		V	619	62	1	2	1	1	2	2
748	JF3453	Switzerland	2005		cattle			591	13	1	6	13	1	1	1
749	JF3454	Switzerland	2005		cattle			591	13	1	6	13	1	1	1
750	JF4538	Switzerland	2009		cattle			591	13	1	6	13	1	1	1
751	JF4559	Switzerland	2009		cattle			591	13	1	6	13	1	1	1
752	JF4560	Switzerland	2009		cattle			591	13	1	6	13	1	1	1
753	JF4562	Switzerland	2007		cattle			591	13	1	6	13	1	1	1
754	JF4674	Switzerland	2009		cattle			591	13	1	6	13	1	1	1
755	JF4676	Switzerland	2009		cattle			591	13	1	6	13	1	1	1
756	JF4677	Switzerland	2009		cattle			620	1	43	3	2	2	2	2
757	JF4678	Switzerland	2009		cattle			621	13	1	6	13	1	2	1
758	JF4679	Switzerland	2009		cattle			622	13	1	6	13	1	1	52
759	JF4680	Switzerland	2009		cattle			591	13	1	6	13	1	1	1
760	JF4681	Switzerland	2009		cattle			591	13	1	6	13	1	1	1
761	JF4682	Switzerland	2009		cattle			591	13	1	6	13	1	1	1
762	JF4683	Switzerland	2009		cattle			591	13	1	6	13	1	1	1
763	ILRI005	Kenya	2004		other animal			609	56	40	4	66	1	53	4
764	ILRI021	Kenya	2001		other animal			615	13	40	6	65	3	52	51
765	ILRI023	Kenya	2004		other animal			617	13	40	68	65	3	52	51
766	ILRI024	Kenya	2004		other animal			616	13	40	68	65	55	52	4
767	ILRI025	Somalia	2004		other animal			610	13	40	6	65	3	52	50
768	ILRI026	Kenya	1999		other animal			616	13	40	68	65	55	52	4
769	ILRI027	Kenya	2004		other animal			616	13	40	68	65	55	52	4
770	ILRI028	Kenya	2004		other animal			616	13	40	68	65	55	52	4
771	ILRI029	Somalia	2004		other animal			617	13	40	68	65	3	52	51
772	ILRI030	Somalia	2004		other animal			617	13	40	68	65	3	52	51
773	ILRI031	Kenya	2004		other animal			612	111	40	6	65	3	52	51
774	ILRI032	Kenya	2004		other animal			612	111	40	6	65	3	52	51
775	ILRI033	Kenya	2004		other animal			616	13	40	68	65	55	52	4
776	ILRI034	Kenya	2004		other animal			617	13	40	68	65	3	52	51
777	ILRI035	Kenya	2004		other animal			612	111	40	6	65	3	52	51
778	ILRI036	Kenya	2004		other animal			612	111	40	6	65	3	52	51
779	ILRI037	Kenya	2004		other animal			612	111	40	6	65	3	52	51
780	ILRI038	Somalia	2001		other animal			612	111	40	6	65	3	52	51
781	ILRI039	Somalia	2001		other animal			617	13	40	68	65	3	52	51
782	ILRI040	Somalia	2001		other animal			613	111	40	67	65	3	52	51
783	ILRI044	Kenya	2000		other animal			617	13	40	68	65	3	52	51
784	ILRI045	Kenya	2000		other animal			612	111	40	6	65	3	52	51
785	ILRI046	Kenya	2000		other animal			612	111	40	6	65	3	52	51
786	ILRI047	Somalia	2001		other animal			615	13	40	6	65	3	52	51
787	ILRI048	Somalia	2001		other animal			612	111	40	6	65	3	52	51
788	ILRI049	Kenya			other animal			617	13	40	68	65	3	52	51
789	ILRI050	Kenya	2000		other animal			617	13	40	68	65	3	52	51
790	ILRI051	Somalia	2001		other animal			617	13	40	68	65	3	52	51
791	ILRI052	Kenya	2000		other animal			612	111	40	6	65	3	52	51
792	ILRI053	Kenya	2000		other animal			612	111	40	6	65	3	52	51
793	ILRI054	Kenya	2001		other animal			615	13	40	6	65	3	52	51
794	ILRI055	Kenya	2000		other animal			617	13	40	68	65	3	52	51
795	ILRI056	Kenya	2000		other animal			612	111	40	6	65	3	52	51
796	ILRI057	Kenya	2000		other animal			612	111	40	6	65	3	52	51
797	ILRI058	Kenya	1999		other animal			612	111	40	6	65	3	52	51
798	ILRI059	Kenya	2000		other animal			612	111	40	6	65	3	52	51
799	ILRI060	Kenya	1999		other animal			612	111	40	6	65	3	52	51
800	ILRI061	Somalia	2001		other animal			617	13	40	68	65	3	52	51
801	ILRI062	Kenya	2002		other animal			617	13	40	68	65	3	52	51
802	ILRI064	Somalia	2001		other animal			617	13	40	68	65	3	52	51
803	ILRI065	Kenya	2000		other animal			611	13	40	68	65	54	52	51
804	ILRI066	Kenya	2002		other animal			612	111	40	6	65	3	52	51
805	ILRI068	Kenya	1999		other animal			612	111	40	6	65	3	52	51
806	ILRI069	Kenya	2004		other animal			612	111	40	6	65	3	52	51
807	ILRI081	Kenya	2003		other animal			617	13	40	68	65	3	52	51
808	ILRI082	Kenya	2003		other animal			617	13	40	68	65	3	52	51
809	ILRI083	Kenya	2000		other animal			613	111	40	67	65	3	52	51
810	ILRI101	Kenya	2000		other animal			617	13	40	68	65	3	52	51
811	ILRI102	Kenya	2000		other animal			617	13	40	68	65	3	52	51
812	ILRI103	Kenya	2002		other animal			617	13	40	68	65	3	52	51
813	ILRI104	Kenya	2000		other animal			616	13	40	68	65	55	52	4
814	ILRI105	Kenya	2000		other animal			616	13	40	68	65	55	52	4
815	ILRI106	Kenya	2000		other animal			616	13	40	68	65	55	52	4
816	ILRI107	Kenya	2000		other animal			616	13	40	68	65	55	52	4
817	ILRI108	Kenya	2000		other animal			616	13	40	68	65	55	52	4
818	ILRI109	Kenya	2000		other animal			616	13	40	68	65	55	52	4
819	ILRI111	Kenya	2000		other animal			616	13	40	68	65	55	52	4
820	ILRI113	Kenya	2002		other animal			617	13	40	68	65	3	52	51
821	ILRI115	Kenya	2000		other animal			616	13	40	68	65	55	52	4
822	ILRI116	Kenya	2000		other animal			616	13	40	68	65	55	52	4
823	ILRI117	Kenya	1998		other animal			617	13	40	68	65	3	52	51
824	ILRI118	Kenya	2000		other animal			616	13	40	68	65	55	52	4
825	ILRI119	Kenya	2002		other animal			612	111	40	6	65	3	52	51
826	ILRI121	Kenya	2002		other animal			612	111	40	6	65	3	52	51
827	ILRI122	Kenya	2002		other animal			617	13	40	68	65	3	52	51
828	ILRI123	Kenya	2002		other animal			616	13	40	68	65	55	52	4
829	ILRI124	Kenya	2002		other animal			612	111	40	6	65	3	52	51
830	ILRI125	Kenya	1999		other animal			616	13	40	68	65	55	52	4
831	ILRI126	Kenya	2002		other animal			617	13	40	68	65	3	52	51
832	ILRI127	Kenya	2002		other animal			613	111	40	67	65	3	52	51
833	ILRI128	Kenya	2002		other animal			617	13	40	68	65	3	52	51
834	ILRI129	Kenya	2002		other animal			614	56	41	4	66	1	53	4
835	ILRI130	Kenya	2002		other animal			616	13	40	68	65	55	52	4
836	ILRI131	Kenya	2002		other animal			617	13	40	68	65	3	52	51
837	ILRI132	Kenya	2002		other animal			617	13	40	68	65	3	52	51
838	ILRI133	Kenya	2002		other animal			616	13	40	68	65	55	52	4
839	ILRI134	Kenya	2002		other animal			616	13	40	68	65	55	52	4
840	ILRI135	Kenya	2002		other animal			617	13	40	68	65	3	52	51
841	ILRI136	Kenya	1999		other animal			616	13	40	68	65	55	52	4
842	ILRI137	Kenya	1999		other animal			616	13	40	68	65	55	52	4
843	ILRI138	Kenya	1999		other animal			612	111	40	6	65	3	52	51
844	ILRI139	Kenya	1999		other animal			616	13	40	68	65	55	52	4
845	ky122	China	2012	carrier	rectovaginal swab	community acquired	Ia	624	5	4	6	2	2	1	3
846	ky65	China	2012	carrier	rectovaginal swab	community acquired	Ia	623	16	5	4	2	9	3	2
847	MRI Z1-064	Denmark	2009		cows milk			625	10	1	2	67	3	2	2
848	MRI Z1-132	Denmark	2009		cows milk			626	5	10	70	3	2	1	3
849	MRI Z1-008	Denmark	2009		cows milk			627	5	4	6	3	2	1	53
850	MRI Z1-528	Denmark	2010		cows milk			628	1	1	3	1	1	54	2
851	MRI Z1-321	Denmark	2010		cows milk			629	9	1	4	1	56	3	2
852	MRI Z1-433	Denmark	2010		cows milk			630	5	4	6	68	2	1	3
853	MRI Z1-442	Denmark	2010		cows milk			631	2	44	1	2	1	1	1
854	MRI Z2-001	Finland	2012		cows milk			632	13	45	1	13	1	1	1
855	MRI Z2-039	Finland	2012		cows milk			633	113	1	6	2	9	9	2
856	MRI Z2-040	Finland	2012		cows milk			634	112	1	2	1	1	2	2
857	MRI Z2-047	Finland	2012		cows milk			635	1	1	71	1	1	2	2
858	MRI Z2-051	Finland	2012		cows milk			636	1	1	2	1	1	55	2
859	CM58	Poland			throat swab	hospital acquired	V	637	9	1	4	3	3	3	2
860	14030/08	Poland			blood	hospital acquired	V	638	9	1	3	2	2	2	9
861	2892	Portugal	2003	carrier	rectovaginal swab		Ia	639	5	4	6	3	57	1	3
862	381246	Portugal	2001	cellulitis	other swab		Ia	640	5	4	6	3	58	1	3
863	ML18873	Portugal	2003	carrier	rectovaginal swab		Ia	641	5	4	72	3	2	1	3
864	RC276	Portugal	2003	carrier	rectovaginal swab		Ia	642	5	4	6	3	2	1	54
865	TSCUH242b	Ireland		bacteraemia	blood		III	643	2	1	73	2	1	1	1
866	SH1668	Portugal	2006	bacteraemia	blood		Ia	23	5	4	6	3	2	1	3
867	KK2155	Japan	2012	bacteraemia		community acquired	Ib	644	1	46	6	1	1	2	2
868	GBS014	Iceland			joint fluid		IV	645	94	1	3	1	1	2	2
869	GBS121	Iceland			blood		III	646	1	1	3	2	2	2	55
870	GBS144	Iceland			cattle		III	647	1	1	3	69	2	2	2
871	GBS149	Iceland			cattle		V	648	114	1	2	1	1	2	2
872	SH3560	Portugal	2008		blood		Ia	649	115	4	6	3	2	1	3
873	S12	china	2012		blood			650	1	1	3	4	2	1	2
874	S286	china	2012					651	16	1	6	70	9	9	2
875	Z192	china	2012					652	116	1	4	1	3	3	2
876	Y1209	china	2012					653	1	47	3	5	2	2	2
877	KSP886	Japan	2012	meningitis	cerebrospinal fluid	community acquired	Ib	654	117	1	4	1	3	3	2
878	GBS001	Iceland			blood		II	656	13	48	1	3	1	1	1
879	GBS072	Iceland			blood		V	657	118	1	2	1	1	2	2
880	GBS099	Iceland			blood		II	658	10	1	4	1	3	3	5
881	GBS113	Iceland			blood		V	659	119	1	4	1	3	3	2
882	GBS129	Iceland			blood		Ib	660	4	1	75	1	3	3	2
883	461883	Portugal			urine		Ia	661	5	4	6	3	59	1	3
884	MR1241	Portugal			rectovaginal swab		Ia	662	5	4	6	71	2	1	3
885	SH1223	Portugal			other human		Ia	663	5	49	6	3	2	1	3
886	SH2803	Portugal			blood		Ia	664	5	50	4	3	2	3	3
887	TSCUH254	Ireland	2013	bacteraemia	blood		Ib	665	5	4	6	3	61	1	3
888	2012B-2573	Korea						666	5	4	6	3	60	1	3
889	2012B-3116	Korea						667	1	1	76	1	1	2	2
890	2013B-575	Korea						668	9	1	77	1	3	3	2
891	RR0 900 1742	UK		bacteraemia			III	669	1	1	1	3	1	1	1
892	RR1 000 0059	UK		bacteraemia			III	670	2	1	4	2	1	1	1
893	RR1 000 0705	UK		bacteraemia			Ia	671	1	1	1	1	41	12	2
894	RR1 000 0743	UK		bacteraemia			III	672	2	1	3	1	1	1	3
895	RR1 000 1131	UK		bacteraemia			III	673	1	1	3	2	18	2	1
896	RR1 000 1192	UK		bacteraemia			Ib	674	4	1	6	1	3	2	2
897	RR1 000 1486	UK		bacteraemia			III	675	1	1	1	2	2	2	3
898	2012B-395	Korea	2013					676	1	51	2	1	1	2	2
899	TSCUH GBS267b	Ireland		bacteraemia			III	677	122	1	3	2	2	2	2
900	2	Taiwan	2007	bacteraemia	blood	community acquired	VI	678	1	37	2	1	1	2	2
901	20	Taiwan	2007	carrier	vaginal swab	community acquired	VI	679	1	9	2	1	1	2	2
902	54	Taiwan	2008	meningitis	blood	community acquired	III	680	2	9	1	2	1	1	1
903	79	Taiwan	2009	bacteraemia	blood	community acquired	VI	681	35	2	2	1	1	2	2
904	NGBS588	Canada						682	1	25	2	1	1	2	2
905	09-139-110025	Norway	2009	bacteraemia			III	683	13	1	3	4	2	2	2
906	11-153-93627	Norway	2011	bacteraemia			Ia	684	107	10	6	3	2	1	3
907	A14	Algeria	2012		vaginal swab		V	685	118	1	3	2	2	2	2
908	A17	Algeria	2012		vaginal swab		V	686	5	4	6	3	2	54	54
909	A18	Algeria	2012		vaginal swab		V	687	1	1	3	2	35	2	2
910	A19	Algeria	2012		vaginal swab		V	688	1	1	3	48	29	2	43
911	A22	Algeria	2012		vaginal swab		V	689	1	1	3	1	14	2	2
912	A35	Algeria	2012		vaginal swab		V	690	9	1	7	1	3	3	2
913	A44	Algeria	2012		vaginal swab		III	691	1	33	4	2	2	2	2
914	M4	France	2013		vaginal swab		V	692	10	1	4	1	3	3	28
915	M6	France	2013		other swab		V	693	46	1	2	1	1	2	2
916	M11	France	2013		other swab		V	694	122	1	2	1	1	2	2
917	M15	France	2013		vaginal swab		IV	695	1	33	3	1	1	12	2
918	M17	France	2013		urine		NT	696	4	4	4	1	3	3	2
919	M24	France	2013		urine		V	697	46	1	3	1	1	2	2
920	M26	France	2013		other swab		V	693	46	1	2	1	1	2	2
921	M30	France	2013		urine		VIII	698	1	37	2	1	22	2	2
922	M41	France	2013		blood		II	699	10	1	2	1	1	3	2
923	M45	France	2013		blood		V	700	1	1	2	37	1	2	2
924	NIH670	Japan	2010	other	blood	community acquired	II	702	1	1	2	1	1	2	57
925	NIH913	Japan	2011	other	blood	community acquired	Ib	703	9	1	4	1	3	57	2
926	NIH967	Japan	2013	other	blood	community acquired	Ib	704	9	1	80	1	3	3	2
927	N-004	Norway	2010	bacteraemia			III	705	1	1	3	72	2	2	2
928	N-005	Norway	2009	bacteraemia			III	706	1	1	3	2	62	2	2
929	TSCUH GBS285b	Ireland	2014	bacteraemia	blood		Ia	707	5	4	4	3	2	58	3
930	TSCUH GBS293b	Ireland	2014	bacteraemia	blood		V	708	1	1	2	1	1	59	2
931	727	Germany	1999	other	cows milk	community acquired		709	10	1	2	1	3	2	56
932	NGBS0798	Canada						710	36	1	3	1	41	12	2
933	NGBS0824	Canada						711	1	1	4	1	41	3	2
934	TSCUH297	Ireland		bacteraemia	blood		III	712	2	1	1	2	1	1	59
935	TSCUH308	Ireland		bacteraemia	blood		Ia	713	5	4	6	3	2	36	3
936	TSCUH325	Ireland		bacteraemia	blood		V	714	1	1	2	1	65	2	2
937	TSCUH334	Ireland		bacteraemia	blood		Ia	715	5	55	4	3	2	3	3
938	TSCUH335	Ireland		bacteraemia	blood		Ia	716	128	4	6	3	2	1	3
939	TSCUH337	Ireland		bacteraemia	blood		Ib	717	10	1	4	75	3	3	2
940	Colombia-2003	Colombia	2013	other	cows milk			718	13	1	81	13	1	1	1
941	MRI Z1-559	Denmark	2010	other	cows milk			719	124	53	2	1	1	2	2
942	MRI Z1-445	Denmark	2010	other	cows milk			720	5	52	6	3	2	1	3
943	MRI Z1-782	Denmark	2012	other	cows milk			721	9	1	4	74	3	3	2
944	MRI Z2-139	Sweden	2012	other	cows milk		III	722	5	4	6	3	64	1	3
945	MRI Z2-147	Sweden	2012	other	cows milk		III	723	5	1	6	3	2	61	3
946	MRI Z2-143	Sweden	2012	other	cows milk		Ia	724	10	1	82	1	3	2	2
947	MRI Z2-152	Sweden	2012	other	cows milk		IV	725	125	1	3	1	1	2	2
948	MRI Z2-156	Sweden	2012	other	cows milk		IV	726	1	54	3	1	1	12	2
949	MRI Z2-178	Sweden	2012	other	cows milk		IV	726	1	54	3	1	1	12	2
950	MRI Z2-181	Sweden	2012	other	cows milk		IV	726	1	54	3	1	1	12	2
951	MRI Z2-157	Sweden	2012	other	cows milk		Ia	727	16	1	83	2	9	2	2
952	MRI Z2-174	Sweden	2012	other	cows milk		Ia	728	126	1	2	2	9	2	2
953	MRI Z1-768	Denmark	2012	other	cows milk			729	1	1	5	4	1	4	58
954	MRI Z1-820	Denmark	2012	other	cows milk			730	4	1	4	1	3	60	2
955	6_3	Norway	2013		cows milk			731	16	1	6	73	9	9	2
956	6_35	Norway	2013		cows milk			732	1	1	3	1	63	12	2
957	6_7	Norway	2013		cows milk			733	125	4	6	3	2	1	3
958	Eini-Beig 2312	Iran	2012	carrier	ear swab	hospital acquired	III	734	1	1	43	2	2	2	45
959	GD014	China		meningitis	other animal		Ia	735	10	32	2	1	3	2	2
960	H002	China		carrier	vaginal swab		III	736	1	1	47	2	2	2	2
961	H003	China		carrier	vaginal swab		Ia	737	16	33	4	2	9	3	2
962	H010	China		carrier	vaginal swab		Ia	738	16	33	7	2	9	3	2
963	FWL1405	China	2014		other animal		III	739	129	5	7	1	3	3	2
964	TSCUH347	Ireland		bacteraemia	blood		Ib	740	4	1	4	1	66	3	2
965	COL_136R	Portugal			other swab			741	1	1	2	1	67	2	2
966	SH3536	Portugal			blood			742	1	1	3	2	2	2	60
967	SH3975	Portugal			blood			743	2	1	1	2	68	1	1
968	SH5377	Portugal			blood			744	2	1	1	2	1	62	1
969	SH8044	Portugal			blood			745	5	4	6	3	69	1	3
970	COL_088V	Portugal			other swab			746	5	4	4	1	2	3	3
971	6_3	Norway			cows milk			731	16	1	6	73	9	9	2
972	6_35	Norway			cows milk			732	1	1	3	1	63	12	2
973	6_7	Norway			cows milk			733	125	4	6	3	2	1	3
1164	2603V/R	Unknown						110	1	1	3	2	2	2	9
1165	NEM316	Unknown					III	23	5	4	6	3	2	1	3
1166	A909	Unknown					Ia	7	10	1	2	1	3	2	2
1172	09mas018883	Unknown						1	1	1	2	1	1	2	2
1173	GD201008-001	Unknown						7	10	1	2	1	3	2	2
1174	FSL S3-026	Unknown						67	13	1	1	13	1	1	5
1175	112469214-isolate1	Unknown						22	13	3	1	3	1	1	1
1178	BSU133	Unknown						6	9	1	2	1	3	2	2
1179	BSU165	Unknown						28	1	1	3	5	2	2	2
1181	BSU174	Unknown						41	10	1	12	1	3	2	2
1182	BSU178	Unknown						7	10	1	2	1	3	2	2
1183	BSU188	Unknown						23	5	4	6	3	2	1	3
1184	BSU247	Unknown						26	1	1	5	4	1	4	6
1185	BSU248	Unknown						12	10	1	4	1	3	3	2
1186	BSU252	Unknown						1	1	1	2	1	1	2	2
1187	BSU253	Unknown						23	5	4	6	3	2	1	3
1188	BSU260	Unknown						88	5	10	6	3	2	1	3
1189	BSU442	Unknown						22	13	3	1	3	1	1	1
1190	BSU447	Unknown						19	1	1	3	2	2	2	2
1191	BSU450	Unknown						10	9	1	4	1	3	3	2
1192	BSU451	Unknown						103	16	1	6	2	9	9	2
1193	BSU454	Unknown						8	4	1	4	1	3	3	2
1194	BSU92	Unknown						196	1	1	3	1	1	12	2
1195	BSU96	Unknown						17	2	1	1	2	1	1	1
1196	BV3L5	Unknown						110	1	1	3	2	2	2	9
1197	CCUG 17336	Sweden	1985		blood			17	2	1	1	2	1	1	1
1198	CCUG 19094	Unknown						19	1	1	3	2	2	2	2
1199	CCUG 24810	Unknown						19	1	1	3	2	2	2	2
1200	CCUG 25532	Unknown						26	1	1	5	4	1	4	6
1202	CCUG 29376	Unknown						12	10	1	4	1	3	3	2
1203	CCUG 29782	Czech Republic	1992	bacteraemia	blood			23	5	4	6	3	2	1	3
1204	CCUG 30636	Unknown						1	1	1	2	1	1	2	2
1205	CCUG 34230	Germany	1995		cattle			23	5	4	6	3	2	1	3
1206	CCUG 37430	Unknown						19	1	1	3	2	2	2	2
1207	CCUG 37736	Unknown						17	2	1	1	2	1	1	1
1208	CCUG 37737	Unknown						19	1	1	3	2	2	2	2
1209	CCUG 37738	Unknown						19	1	1	3	2	2	2	2
1210	CCUG 37739	Unknown						23	5	4	6	3	2	1	3
1211	CCUG 37740	Unknown						1	1	1	2	1	1	2	2
1212	CCUG 37741	Unknown						19	1	1	3	2	2	2	2
1213	CCUG 37742	Unknown						19	1	1	3	2	2	2	2
1214	CCUG 38383	Unknown						23	5	4	6	3	2	1	3
1215	CCUG 39096 A	Unknown						9	8	1	4	1	3	3	2
1217	CCUG 44074	Unknown						23	5	4	6	3	2	1	3
1218	CCUG 44077	Unknown						1	1	1	2	1	1	2	2
1219	CCUG 44104	Unknown						19	1	1	3	2	2	2	2
1220	CCUG 44110	Unknown						88	5	10	6	3	2	1	3
1221	CCUG 44140	Unknown						1	1	1	2	1	1	2	2
1222	CCUG 44186	Sweden	2000		vaginal swab			17	2	1	1	2	1	1	1
1223	CCUG 45061	Unknown						19	1	1	3	2	2	2	2
1225	CCUG 49072	Unknown						524	1	1	2	1	1	2	44
1226	CCUG 49086	Unknown						17	2	1	1	2	1	1	1
1227	CCUG 49087	Unknown						17	2	1	1	2	1	1	1
1228	CCUG 49100	Unknown						1	1	1	2	1	1	2	2
1229	CCUG 91	Unknown						28	1	1	3	5	2	2	2
1230	CF01173	Unknown						7	10	1	2	1	3	2	2
1231	FSL C1-487	Unknown						415	13	1	2	13	1	1	5
1234	FSL F2-343	Unknown						88	5	10	6	3	2	1	3
1235	FSL S3-001	Unknown						1	1	1	2	1	1	2	2
1236	FSL S3-003	Unknown						19	1	1	3	2	2	2	2
1237	FSL S3-005	Unknown						22	13	3	1	3	1	1	1
1238	FSL S3-014	Unknown						8	4	1	4	1	3	3	2
1239	FSL S3-023	Unknown						1	1	1	2	1	1	2	2
1241	FSL S3-034	Unknown						61	13	1	1	13	1	1	1
1242	FSL S3-043	Unknown						61	13	1	1	13	1	1	1
1245	FSL S3-090	Unknown						23	5	4	6	3	2	1	3
1246	FSL S3-102	Unknown						31	2	1	1	6	1	1	1
1248	FSL S3-137	Unknown						8	4	1	4	1	3	3	2
1251	FSL S3-229	Unknown						415	13	1	2	13	1	1	5
1253	FSL S3-268	Unknown						22	13	3	1	3	1	1	1
1254	FSL S3-337	Unknown						19	1	1	3	2	2	2	2
1255	FSL S3-442	Unknown						12	10	1	4	1	3	3	2
1257	FSL S3-568	Unknown						415	13	1	2	13	1	1	5
1258	FSL S3-586	Unknown						67	13	1	1	13	1	1	5
1259	FSL S3-603	Unknown						61	13	1	1	13	1	1	1
1260	FSL S3-608	Unknown						490	13	1	1	13	1	1	37
1261	FSL S3-654	Unknown						61	13	1	1	13	1	1	1
1262	GB00002	Unknown						23	5	4	6	3	2	1	3
1263	GB00003	Unknown						12	10	1	4	1	3	3	2
1264	GB00012	Unknown						1	1	1	2	1	1	2	2
1265	GB00013	Unknown						1	1	1	2	1	1	2	2
1266	GB00020	Unknown						1	1	1	2	1	1	2	2
1267	GB00082	Unknown						2	1	1	3	1	1	2	2
1268	GB00083	Unknown						1	1	1	2	1	1	2	2
1269	GB00084	Unknown						1	1	1	2	1	1	2	2
1270	GB00092	Unknown						19	1	1	3	2	2	2	2
1271	GB00097	Unknown						17	2	1	1	2	1	1	1
1272	GB00112	Canada	1999		vaginal swab			17	2	1	1	2	1	1	1
1273	GB00115	Unknown						17	2	1	1	2	1	1	1
1274	GB00174	Unknown						22	13	3	1	3	1	1	1
1275	GB00190	Unknown						23	5	4	6	3	2	1	3
1276	GB00202	Unknown						10	9	1	4	1	3	3	2
1277	GB00206	Unknown						19	1	1	3	2	2	2	2
1278	GB00219	Unknown						8	4	1	4	1	3	3	2
1279	GB00226	Unknown						28	1	1	3	5	2	2	2
1280	GB00241	Unknown						1	1	1	2	1	1	2	2
1281	GB00264	Unknown						10	9	1	4	1	3	3	2
1282	GB00279	Unknown						2	1	1	3	1	1	2	2
1283	GB00300	Unknown						130	9	8	4	1	5	3	4
1284	GB00535	Unknown						8	4	1	4	1	3	3	2
1285	GB00543	Unknown						36	1	1	3	2	2	2	7
1286	GB00548	Unknown						88	5	10	6	3	2	1	3
1287	GB00555	Unknown						12	10	1	4	1	3	3	2
1288	GB00557	Unknown						17	2	1	1	2	1	1	1
1289	GB00561	Unknown						19	1	1	3	2	2	2	2
1290	GB00588	Unknown						447	1	1	3	2	39	2	2
1291	GB00601	Unknown						24	5	4	4	3	2	3	3
1292	GB00614	Unknown						448	1	1	2	1	1	39	2
1293	GB00640	Unknown						26	1	1	5	4	1	4	6
1294	GB00651	Unknown						8	4	1	4	1	3	3	2
1295	GB00653	Unknown						12	10	1	4	1	3	3	2
1296	GB00654	Unknown						17	2	1	1	2	1	1	1
1297	GB00663	Unknown						19	1	1	3	2	2	2	2
1298	GB00679	Unknown						2	1	1	3	1	1	2	2
1299	GB00864	Unknown						10	9	1	4	1	3	3	2
1300	GB00865	Unknown						19	1	1	3	2	2	2	2
1301	GB00867	Unknown						23	5	4	6	3	2	1	3
1302	GB00874	Unknown						1	1	1	2	1	1	2	2
1303	GB00884	Unknown						19	1	1	3	2	2	2	2
1304	GB00887	Unknown						23	5	4	6	3	2	1	3
1305	GB00888	Unknown						41	10	1	12	1	3	2	2
1306	GB00891	Unknown						17	2	1	1	2	1	1	1
1307	GB00893	Unknown						8	4	1	4	1	3	3	2
1308	GB00897	Unknown						12	10	1	4	1	3	3	2
1309	GB00899	Unknown						28	1	1	3	5	2	2	2
1311	GB00901	Unknown						459	1	1	3	1	41	12	2
1312	GB00904	Unknown						19	1	1	3	2	2	2	2
1313	GB00909	Unknown						12	10	1	4	1	3	3	2
1314	GB00914	Unknown						8	4	1	4	1	3	3	2
1315	GB00919	Unknown						12	10	1	4	1	3	3	2
1316	GB00922	Unknown						88	5	10	6	3	2	1	3
1317	GB00923	Unknown						19	1	1	3	2	2	2	2
1318	GB00929	Unknown						19	1	1	3	2	2	2	2
1319	GB00932	Unknown						23	5	4	6	3	2	1	3
1320	GB00933	Unknown						452	5	25	4	3	2	3	3
1321	GB00940	Unknown						17	2	1	1	2	1	1	1
1323	GB00951	Unknown						28	1	1	3	5	2	2	2
1324	GB00954	Unknown						22	13	3	1	3	1	1	1
1326	GB00957	Unknown						23	5	4	6	3	2	1	3
1327	GB00959	Unknown						1	1	1	2	1	1	2	2
1328	GB00963	Unknown						17	2	1	1	2	1	1	1
1329	GB00965	Unknown						88	5	10	6	3	2	1	3
1330	GB00975	Unknown						22	13	3	1	3	1	1	1
1331	GB00984	Unknown						19	1	1	3	2	2	2	2
1332	GB00986	Unknown						23	5	4	6	3	2	1	3
1334	GB00999	Unknown						1	1	1	2	1	1	2	2
1336	GB01004	Unknown						22	13	3	1	3	1	1	1
1338	GBS11	Unknown						19	1	1	3	2	2	2	2
1339	GBS12	Unknown						88	5	10	6	3	2	1	3
1340	LADL_05-108a	Unknown						260	52	17	31	28	26	26	19
1341	LADL-90-503	Unknown						260	52	17	31	28	26	26	19
1344	LDS 623	Unknown						61	13	1	1	13	1	1	1
1345	LDS 628	Unknown						61	13	1	1	13	1	1	1
1346	LMG 14608	Unknown						7	10	1	2	1	3	2	2
1350	LMG 15081	Unknown						25	5	4	6	3	8	1	3
1351	LMG 15083	Unknown						7	10	1	2	1	3	2	2
1352	LMG 15084	Unknown						19	1	1	3	2	2	2	2
1353	LMG 15085	Unknown						17	2	1	1	2	1	1	1
1354	LMG 15089	Unknown						19	1	1	3	2	2	2	2
1355	LMG 15090	Unknown						8	4	1	4	1	3	3	2
1357	LMG 15092	Unknown						2	1	1	3	1	1	2	2
1358	LMG 15093	Unknown						110	1	1	3	2	2	2	9
1359	LMG 15094	Unknown						17	2	1	1	2	1	1	1
1360	LMG 15095	Unknown						17	2	1	1	2	1	1	1
1362	MC623	Unknown						23	5	4	6	3	2	1	3
1363	MC624	Unknown						1	1	1	2	1	1	2	2
1364	MC625	Unknown						1	1	1	2	1	1	2	2
1365	MC626	Unknown						23	5	4	6	3	2	1	3
1366	MC627	Unknown						22	13	3	1	3	1	1	1
1367	MC628	Unknown						19	1	1	3	2	2	2	2
1368	MC629	Unknown						88	5	10	6	3	2	1	3
1369	MC631	Unknown						1	1	1	2	1	1	2	2
1373	MRI Z1-012	Unknown						2	1	1	3	1	1	2	2
1374	MRI Z1-022	Unknown						121	32	1	3	2	2	2	2
1375	MRI Z1-023	Unknown						103	16	1	6	2	9	9	2
1376	MRI Z1-024	Unknown						23	5	4	6	3	2	1	3
1377	MRI Z1-025	Unknown						1	1	1	2	1	1	2	2
1378	MRI Z1-035	Unknown						88	5	10	6	3	2	1	3
1379	MRI Z1-038	Unknown						296	8	1	4	1	3	23	2
1383	MRI Z1-198	Unknown						12	10	1	4	1	3	3	2
1384	MRI Z1-199	Unknown						23	5	4	6	3	2	1	3
1385	MRI Z1-200	Unknown						23	5	4	6	3	2	1	3
1386	MRI Z1-201	Unknown						23	5	4	6	3	2	1	3
1387	MRI Z1-202	Unknown						23	5	4	6	3	2	1	3
1388	MRI Z1-203	Unknown						23	5	4	6	3	2	1	3
1389	MRI Z1-204	Unknown						23	5	4	6	3	2	1	3
1390	MRI Z1-205	Unknown						1	1	1	2	1	1	2	2
1391	MRI Z1-206	Unknown						8	4	1	4	1	3	3	2
1393	MRI Z1-211	Unknown						1	1	1	2	1	1	2	2
1394	MRI Z1-212	Unknown						1	1	1	2	1	1	2	2
1395	MRI Z1-214	Unknown						591	13	1	6	13	1	1	1
1396	MRI Z1-216	Unknown						591	13	1	6	13	1	1	1
1398	PR06	Unknown						1	1	1	2	1	1	2	2
1399	SGBS001	Unknown						1	1	1	2	1	1	2	2
1400	SGBS002	Unknown						1	1	1	2	1	1	2	2
1401	SGBS003	Unknown						1	1	1	2	1	1	2	2
1402	SGBS004	Unknown						1	1	1	2	1	1	2	2
1403	SGBS005	Unknown						1	1	1	2	1	1	2	2
1404	SGBS006	Unknown						1	1	1	2	1	1	2	2
1405	SGBS007	Unknown						1	1	1	2	1	1	2	2
1407	SGBS014	Unknown						1	1	1	2	1	1	2	2
1408	SGBS015	Unknown						1	1	1	2	1	1	2	2
1410	SGBS020	Unknown						1	1	1	2	1	1	2	2
1411	SGBS021	Unknown						1	1	1	2	1	1	2	2
1412	SGBS022	Unknown						1	1	1	2	1	1	2	2
1413	SGBS025	Unknown						1	1	1	2	1	1	2	2
1414	SGBS026	Unknown						1	1	1	2	1	1	2	2
1415	SGBS027	Unknown						1	1	1	2	1	1	2	2
1416	SGBS029	Unknown						1	1	1	2	1	1	2	2
1418	SS1014	Unknown						6	9	1	2	1	3	2	2
1419	SS1218	Unknown						261	54	17	31	4	26	25	19
1420	SS1219	Unknown						260	52	17	31	28	26	26	19
1421	STIR-CD-01	Unknown						7	10	1	2	1	3	2	2
1423	STIR-CD-09	Unknown						260	52	17	31	28	26	26	19
1425	STIR-CD-14	Unknown						491	9	5	7	1	3	3	38
1427	STIR-CD-21	Unknown						7	10	1	2	1	3	2	2
1428	STIR-CD-22	Unknown						7	10	1	2	1	3	2	2
1429	STIR-CD-23	Unknown						7	10	1	2	1	3	2	2
1430	STIR-CD-24	Unknown						7	10	1	2	1	3	2	2
1431	STIR-CD-25	Unknown						283	9	5	7	1	3	3	2
1432	STIR-CD-26	Unknown						500	10	1	2	1	49	2	2
1433	STIR-CD-27	Unknown						7	10	1	2	1	3	2	2
1434	STIR-CD-28	Unknown						500	10	1	2	1	49	2	2
1435	STIR-CD-29	Unknown						261	54	17	31	4	26	25	19
1436	Gottschalk 1002A	Unknown						23	5	4	6	3	2	1	3
1437	Gottschalk 1003A	Unknown						19	1	1	3	2	2	2	2
1438	Gottschalk 1005B	Unknown						288	1	1	4	1	1	30	2
1440	Gottschalk 19247	Unknown						23	5	4	6	3	2	1	3
1441	Gottschalk 2864	Unknown						1	1	1	2	1	1	2	2
1442	Gottschalk 31825	Unknown						23	5	4	6	3	2	1	3
1444	Gottschalk 998A	Unknown						12	10	1	4	1	3	3	2
1445	ZQ0910	Unknown						7	10	1	2	1	3	2	2
1448	GB00018	Unknown						444	5	4	52	3	2	1	3
1449	GB00111	Unknown						32	2	1	1	2	7	1	1
1450	GB00245	Unknown						23	5	4	6	3	2	1	3
1451	GB00247	Unknown						24	5	4	4	3	2	3	3
1452	GB00911	Unknown						452	5	25	4	3	2	3	3
1453	GB00924	Unknown						1	1	1	2	1	1	2	2
1454	Gottschalk 999B	Unknown						8	4	1	4	1	3	3	2
1455	MRI Z1-219	Unknown						590	10	1	4	1	53	3	2
1457	FNA07	Unknown						7	10	1	2	1	3	2	2
1458	FPrA02	Unknown						7	10	1	2	1	3	2	2
1459	NGS-ED-1000	Unknown						7	10	1	2	1	3	2	2
1460	MRI Z1-847	Denmark	2012	other	cows milk			749	5	4	2	2	2	2	3
1461	MRI Z1-848	Denmark	2012	other	cows milk			749	5	4	2	2	2	2	3
1462	MRI Z2-137	Finland	2012	urinary tract infection			Ib	750	16	1	6	1	9	9	2
1463	MRI Z2-193	Sweden	2011	bacteraemia			II	751	9	5	4	1	3	3	2
1464	KK2917	Japan	2013	cellulitis	blood	community acquired	Ib	752	130	1	4	1	3	3	2
1465	KK2964	Japan	2013	bacteraemia	blood	community acquired	III	753	1	1	3	76	2	2	2
1466	KK2669	Japan	2013	other	blood	community acquired	Ib	754	9	1	84	1	3	3	2
1467	NUBL-8430	Japan	2013		sputum			755	1	1	85	1	1	2	2
1468	COL_407V	Portugal			other swab			756	131	4	6	3	2	1	3
1469	SH8635	Portugal			blood			757	2	1	1	77	1	1	1
1470	GBS167	Iceland	2014		blood		Ia	758	5	4	6	3	70	1	3
1471	GBS174	Iceland	2014		blood		IV	759	1	1	3	1	71	12	2
1472	GBS357	Ireland	2015	bacteraemia	blood	community acquired	III	763	2	1	1	2	1	67	1
1473	GBS397	Ireland	2015	bacteraemia	blood	community acquired	Ia	761	93	4	6	3	2	1	3
1474	GDSA001	China, Maoming	2014	unapprent infection	Tilapia	unapprent infection	Ia	7	10	1	2	1	3	2	2
1475	GDSA003	China, Maoming	2014	unapprent infection	Tilapia	unapprent infection	Ia	7	10	1	2	1	3	2	2
1476	GDSA004	China, Maoming	2014	unapprent infection	Tilapia	unapprent infection	Ia	7	10	1	2	1	3	2	2
1477	GDSA005	China, Maoming	2014	unapprent infection	Tilapia	unapprent infection	Ia	7	10	1	2	1	3	2	2
1478	GDSA006	China, Maoming	2014	unapprent infection	Tilapia	unapprent infection	Ia	7	10	1	2	1	3	2	2
1479	GDSA007	China, Maoming	2014	unapprent infection	Tilapia	unapprent infection	Ia	7	10	1	2	1	3	2	2
1480	GDSA008	China, Maoming	2014	unapprent infection	Tilapia	unapprent infection	Ia	7	10	1	2	1	3	2	2
1481	GDSA009	China, Maoming	2014	unapprent infection	Tilapia	unapprent infection	Ia	7	10	1	2	1	3	2	2
1482	GDSA010	China, Maoming	2014	unapprent infection	Tilapia	unapprent infection	Ia	7	10	1	2	1	3	2	2
1483	GDSA011	China, Maoming	2014	unapprent infection	Tilapia	unapprent infection	Ia	7	10	1	2	1	3	2	2
1484	GDSA012	China, Maoming	2014	unapprent infection	Tilapia	unapprent infection	Ia	7	10	1	2	1	3	2	2
1485	GDSA013	China, Maoming	2014	unapprent infection	Tilapia	unapprent infection	Ia	7	10	1	2	1	3	2	2
1486	GDSA014	China, Maoming	2014	unapprent infection	Tilapia	unapprent infection	Ia	7	10	1	2	1	3	2	2
1487	GDSA015	China, Maoming	2014	unapprent infection	Tilapia	unapprent infection	Ia	7	10	1	2	1	3	2	2
1488	GDSA016	China, Maoming	2014	unapprent infection	Tilapia	unapprent infection	Ia	7	10	1	2	1	3	2	2
1489	GDSA017	China, Maoming	2014	unapprent infection	Tilapia	unapprent infection	Ia	7	10	1	2	1	3	2	2
1490	GDSA018	China, Maoming	2014	unapprent infection	Tilapia	unapprent infection	Ia	7	10	1	2	1	3	2	2
1491	GDSA019	China, Maoming	2014	unapprent infection	Tilapia	unapprent infection	Ia	7	10	1	2	1	3	2	2
1492	GDSA020	China, Maoming	2014	unapprent infection	Tilapia	unapprent infection	Ia	7	10	1	2	1	3	2	2
1493	GDSA021	China, Maoming	2014	unapprent infection	Tilapia	unapprent infection	Ia	7	10	1	2	1	3	2	2
1494	GDSA022	China, Maoming	2014	unapprent infection	Tilapia	unapprent infection	Ia	7	10	1	2	1	3	2	2
1495	GDSA023	China, Maoming	2014	unapprent infection	Tilapia	unapprent infection	Ia	7	10	1	2	1	3	2	2
1496	GDSA024	China, Maoming	2014	unapprent infection	Tilapia	unapprent infection	Ia	7	10	1	2	1	3	2	2
1497	GDSA025	China, Maoming	2014	unapprent infection	Tilapia	unapprent infection	Ia	7	10	1	2	1	3	2	2
1498	GDSA026	China, Maoming	2014	unapprent infection	Tilapia	unapprent infection	Ia	7	10	1	2	1	3	2	2
1499	GDSA027	China, Maoming	2014	unapprent infection	Tilapia	unapprent infection	Ia	7	10	1	2	1	3	2	2
1500	GDSA028	China, Maoming	2014	unapprent infection	Tilapia	unapprent infection	Ia	7	10	1	2	1	3	2	2
1501	GDSA029	China, Maoming	2014	unapprent infection	Tilapia	unapprent infection	Ia	7	10	1	2	1	3	2	2
1502	GDSA030	China, Maoming	2014	unapprent infection	Tilapia	unapprent infection	Ia	7	10	1	2	1	3	2	2
1503	GDSA031	China, Maoming	2014	unapprent infection	Tilapia	unapprent infection	Ia	7	10	1	2	1	3	2	2
1504	GDSA033	China, Maoming	2014	unapprent infection	Tilapia	unapprent infection	Ia	7	10	1	2	1	3	2	2
1505	GDSA032	China, Maoming	2014	unapprent infection	Tilapia	unapprent infection	Ia	7	10	1	2	1	3	2	2
1506	GDSA034	China, Maoming	2014	unapprent infection	Tilapia	unapprent infection	Ia	7	10	1	2	1	3	2	2
1507	GDSA036	China, Maoming	2014	unapprent infection	Tilapia	unapprent infection	Ia	7	10	1	2	1	3	2	2
1508	GDSA037	China, Maoming	2014	unapprent infection	Tilapia	unapprent infection	Ia	7	10	1	2	1	3	2	2
1509	GDSA038	China, Maoming	2014	unapprent infection	Tilapia	unapprent infection	Ia	7	10	1	2	1	3	2	2
1510	GDSA039	China, Maoming	2014	unapprent infection	Tilapia	unapprent infection	Ia	7	10	1	2	1	3	2	2
1511	GDSA040	China, Maoming	2014	unapprent infection	Tilapia	unapprent infection	Ia	7	10	1	2	1	3	2	2
1512	GDSA041	China, Maoming	2014	unapprent infection	Tilapia	unapprent infection	Ia	7	10	1	2	1	3	2	2
1513	GDSA042	China, Maoming	2014	unapprent infection	Tilapia	unapprent infection	Ia	7	10	1	2	1	3	2	2
1514	GDSA043	China, Maoming	2014	unapprent infection	Tilapia	unapprent infection	Ia	7	10	1	2	1	3	2	2
1515	GDSA044	China, Maoming	2014	unapprent infection	Tilapia	unapprent infection	Ia	7	10	1	2	1	3	2	2
1516	GDSA045	China, Maoming	2014	unapprent infection	Tilapia	unapprent infection	Ia	7	10	1	2	1	3	2	2
1517	GDSA046	China, Maoming	2014	unapprent infection	Tilapia	unapprent infection	Ia	7	10	1	2	1	3	2	2
1518	GDSA047	China, Maoming	2014	unapprent infection	Tilapia	unapprent infection	Ia	7	10	1	2	1	3	2	2
1519	GDSA048	China, Maoming	2014	unapprent infection	Tilapia	unapprent infection	Ia	7	10	1	2	1	3	2	2
1520	GDSA050	China, Maoming	2014	unapprent infection	Tilapia	unapprent infection	Ia	7	10	1	2	1	3	2	2
1521	GDSA051	China, Maoming	2014	unapprent infection	Tilapia	unapprent infection	Ia	7	10	1	2	1	3	2	2
1522	GDSA052	China, Maoming	2014	unapprent infection	Tilapia	unapprent infection	Ia	7	10	1	2	1	3	2	2
1523	GDSA053	China, Maoming	2014	unapprent infection	Tilapia	unapprent infection	Ia	7	10	1	2	1	3	2	2
1524	GDSA055	China, Maoming	2014	unapprent infection	Tilapia	unapprent infection	Ia	7	10	1	2	1	3	2	2
1525	GDSA056	China, Maoming	2014	unapprent infection	Tilapia	unapprent infection	Ia	7	10	1	2	1	3	2	2
1526	GDSA057	China, Wuchuan	2014	unapprent infection	Tilapia	unapprent infection	Ia	7	10	1	2	1	3	2	2
1527	GDSA058	China, Wuchuan	2014	unapprent infection	Tilapia	unapprent infection	Ia	7	10	1	2	1	3	2	2
1528	GDSA059	China, Wuchuan	2014	unapprent infection	Tilapia	unapprent infection	Ia	7	10	1	2	1	3	2	2
1529	GDSA060	China, Wuchuan	2014	unapprent infection	Tilapia	unapprent infection	Ia	7	10	1	2	1	3	2	2
1530	GDSA061	China, Wuchuan	2014	unapprent infection	Tilapia	unapprent infection	Ia	7	10	1	2	1	3	2	2
1531	GDSA062	China, Wuchuan	2014	unapprent infection	Tilapia	unapprent infection	Ia	7	10	1	2	1	3	2	2
1532	GDSA063	China, Wuchuan	2014	unapprent infection	Tilapia	unapprent infection	Ia	7	10	1	2	1	3	2	2
1533	GDSA064	China, Wuchuan	2014	unapprent infection	Tilapia	unapprent infection	Ia	7	10	1	2	1	3	2	2
1534	GDSA065	China, Wuchuan	2014	unapprent infection	Tilapia	unapprent infection	Ia	7	10	1	2	1	3	2	2
1535	GDSA066	China, Wuchuan	2014	unapprent infection	Tilapia	unapprent infection	Ia	7	10	1	2	1	3	2	2
1536	GDSA067	China, Wuchuan	2014	unapprent infection	Tilapia	unapprent infection	Ia	7	10	1	2	1	3	2	2
1537	GDSA068	China, Wuchuan	2014	unapprent infection	Tilapia	unapprent infection	Ia	7	10	1	2	1	3	2	2
1538	GDSA070	China, Wuchuan	2014	unapprent infection	Tilapia	unapprent infection	Ia	7	10	1	2	1	3	2	2
1539	GDSA071	China, Wuchuan	2014	unapprent infection	Tilapia	unapprent infection	Ia	7	10	1	2	1	3	2	2
1540	GDSA072	China, Wuchuan	2014	unapprent infection	Tilapia	unapprent infection	Ia	7	10	1	2	1	3	2	2
1541	GDSA073	China, Wuchuan	2014	unapprent infection	Tilapia	unapprent infection	Ia	7	10	1	2	1	3	2	2
1542	GDSA079	China, Wuchuan	2014	unapprent infection	Tilapia	unapprent infection	Ia	7	10	1	2	1	3	2	2
1543	GDSA080	China, Wuchuan	2014	unapprent infection	Tilapia	unapprent infection	Ia	7	10	1	2	1	3	2	2
1544	GDSA081	China, Wuchuan	2014	unapprent infection	Tilapia	unapprent infection	Ia	7	10	1	2	1	3	2	2
1545	GDSA082	China, Wuchuan	2014	unapprent infection	Tilapia	unapprent infection	Ia	7	10	1	2	1	3	2	2
1546	GDSA083	China, Wuchuan	2014	unapprent infection	Tilapia	unapprent infection	Ia	7	10	1	2	1	3	2	2
1547	GDSA084	China, Zhuhai	2014	unapprent infection	Tilapia	unapprent infection	Ia	7	10	1	2	1	3	2	2
1548	GDSA085	China, Zhuhai	2014	unapprent infection	Tilapia	unapprent infection	Ia	7	10	1	2	1	3	2	2
1549	GDSA086	China, Zhuhai	2014	unapprent infection	Tilapia	unapprent infection	Ia	7	10	1	2	1	3	2	2
1550	GDSA087	China, Zhuhai	2014	unapprent infection	Tilapia	unapprent infection	Ia	7	10	1	2	1	3	2	2
1551	GDSA088	China, Zhuhai	2014	unapprent infection	Tilapia	unapprent infection	Ia	7	10	1	2	1	3	2	2
1552	GDSA089	China, Zhuhai	2014	unapprent infection	Tilapia	unapprent infection	Ia	7	10	1	2	1	3	2	2
1553	GDSA090	China, Zhuhai	2014	unapprent infection	Tilapia	unapprent infection	Ia	7	10	1	2	1	3	2	2
1554	GDSA091	China, Zhuhai	2014	unapprent infection	Tilapia	unapprent infection	Ia	7	10	1	2	1	3	2	2
1555	GDSA092	China, Zhuhai	2014	unapprent infection	Tilapia	unapprent infection	Ia	7	10	1	2	1	3	2	2
1556	GDSA093	China, Zhuhai	2014	unapprent infection	Tilapia	unapprent infection	Ia	7	10	1	2	1	3	2	2
1557	GDSA094	China, Zhuhai	2014	unapprent infection	Tilapia	unapprent infection	Ia	7	10	1	2	1	3	2	2
1558	GDSA095	China, Zhuhai	2014	unapprent infection	Tilapia	unapprent infection	Ia	7	10	1	2	1	3	2	2
1559	GDSA096	China, Zhuhai	2014	unapprent infection	Tilapia	unapprent infection	Ia	7	10	1	2	1	3	2	2
1560	GDSA097	China, Zhuhai	2014	unapprent infection	Tilapia	unapprent infection	Ia	7	10	1	2	1	3	2	2
1561	GDSA098	China, Zhuhai	2014	unapprent infection	Tilapia	unapprent infection	Ia	7	10	1	2	1	3	2	2
1562	GDSA099	China, Zhuhai	2014	unapprent infection	Tilapia	unapprent infection	Ia	7	10	1	2	1	3	2	2
1563	GDSA100	China, Zhuhai	2014	unapprent infection	Tilapia	unapprent infection	Ia	7	10	1	2	1	3	2	2
1564	GDSA101	China, Zhuhai	2014	unapprent infection	Tilapia	unapprent infection	Ia	7	10	1	2	1	3	2	2
1565	GDSA102	China, Zhuhai	2014	unapprent infection	Tilapia	unapprent infection	Ia	7	10	1	2	1	3	2	2
1566	GDSA103	China, Zhuhai	2014	unapprent infection	Tilapia	unapprent infection	Ia	7	10	1	2	1	3	2	2
1567	GDSA104	China, Zhuhai	2014	unapprent infection	Tilapia	unapprent infection	Ia	7	10	1	2	1	3	2	2
1568	GDSA105	China, Zhuhai	2014	unapprent infection	Tilapia	unapprent infection	Ia	7	10	1	2	1	3	2	2
1569	GDSA106	China, Zhuhai	2014	unapprent infection	Tilapia	unapprent infection	Ia	7	10	1	2	1	3	2	2
1570	GDSA107	China, Zhuhai	2014	unapprent infection	Tilapia	unapprent infection	Ia	7	10	1	2	1	3	2	2
1571	GDSA108	China, Zhuhai	2014	unapprent infection	Tilapia	unapprent infection	Ia	7	10	1	2	1	3	2	2
1572	GDSA109	China, Zhuhai	2014	unapprent infection	Tilapia	unapprent infection	Ia	7	10	1	2	1	3	2	2
1573	GDSA110	China, Zhuhai	2014	unapprent infection	Tilapia	unapprent infection	Ia	7	10	1	2	1	3	2	2
1574	GDSA111	China, Zhuhai	2014	unapprent infection	Tilapia	unapprent infection	Ia	7	10	1	2	1	3	2	2
1575	GDSA112	China, Zhuhai	2014	unapprent infection	Tilapia	unapprent infection	Ia	7	10	1	2	1	3	2	2
1576	GDSA113	China, Zhuhai	2014	unapprent infection	Tilapia	unapprent infection	Ia	7	10	1	2	1	3	2	2
1577	GDSA114	China, Zhuhai	2014	unapprent infection	Tilapia	unapprent infection	Ia	7	10	1	2	1	3	2	2
1578	GDSA128	China, Zhuhai	2014	unapprent infection	Tilapia	unapprent infection	Ia	7	10	1	2	1	3	2	2
1579	GDSA129	China, Zhuhai	2014	unapprent infection	Tilapia	unapprent infection	Ia	7	10	1	2	1	3	2	2
1580	GDSA130	China, Zhuhai	2014	unapprent infection	Tilapia	unapprent infection	Ia	7	10	1	2	1	3	2	2
1581	GDSA131	China, Zhuhai	2014	unapprent infection	Tilapia	unapprent infection	Ia	7	10	1	2	1	3	2	2
1582	GDSA132	China, Zhuhai	2014	unapprent infection	Tilapia	unapprent infection	Ia	7	10	1	2	1	3	2	2
1583	GDSA133	China, Zhuhai	2014	unapprent infection	Tilapia	unapprent infection	Ia	7	10	1	2	1	3	2	2
1584	GDSA134	China, Zhuhai	2014	unapprent infection	Tilapia	unapprent infection	Ia	7	10	1	2	1	3	2	2
1585	GDSA135	China, Zhuhai	2014	unapprent infection	Tilapia	unapprent infection	Ia	7	10	1	2	1	3	2	2
1586	GDSA136	China, Zhuhai	2014	unapprent infection	Tilapia	unapprent infection	Ia	7	10	1	2	1	3	2	2
1587	GDSA137	China, Zhuhai	2014	unapprent infection	Tilapia	unapprent infection	Ia	7	10	1	2	1	3	2	2
1588	GDSA138	China, Zhuhai	2014	unapprent infection	Tilapia	unapprent infection	Ia	7	10	1	2	1	3	2	2
1589	GDSA141	China, Zhuhai	2014	unapprent infection	Tilapia	unapprent infection	Ia	7	10	1	2	1	3	2	2
1590	GDSA142	China, Zhuhai	2014	unapprent infection	Tilapia	unapprent infection	Ia	7	10	1	2	1	3	2	2
1591	GDSA143	China, Zhuhai	2014	unapprent infection	Tilapia	unapprent infection	Ia	7	10	1	2	1	3	2	2
1592	GDSA144	China, Zhuhai	2014	unapprent infection	Tilapia	unapprent infection	Ia	7	10	1	2	1	3	2	2
1593	GDSA145	China, Zhuhai	2014	unapprent infection	Tilapia	unapprent infection	Ia	7	10	1	2	1	3	2	2
1594	GDSA146	China, Zhuhai	2014	unapprent infection	Tilapia	unapprent infection	Ia	7	10	1	2	1	3	2	2
1595	GDSA147	China, Zhuhai	2014	unapprent infection	Tilapia	unapprent infection	Ia	7	10	1	2	1	3	2	2
1596	GDSA148	China, Yangjiang	2014	unapprent infection	Tilapia	unapprent infection	Ia	7	10	1	2	1	3	2	2
1597	GDSA149	China, Yangjiang	2014	unapprent infection	Tilapia	unapprent infection	Ia	7	10	1	2	1	3	2	2
1598	GDSA150	China, Yangjiang	2014	unapprent infection	Tilapia	unapprent infection	Ia	7	10	1	2	1	3	2	2
1599	GDSA151	China, Yangjiang	2014	unapprent infection	Tilapia	unapprent infection	Ia	7	10	1	2	1	3	2	2
1600	GDSA152	China, Yangjiang	2014	unapprent infection	Tilapia	unapprent infection	Ia	7	10	1	2	1	3	2	2
1601	GDSA153	China, Yangjiang	2014	unapprent infection	Tilapia	unapprent infection	Ia	7	10	1	2	1	3	2	2
1602	GDSA154	China, Yangjiang	2014	unapprent infection	Tilapia	unapprent infection	Ia	7	10	1	2	1	3	2	2
1603	GDSA155	China, Yangjiang	2014	unapprent infection	Tilapia	unapprent infection	Ia	7	10	1	2	1	3	2	2
1604	GDSA156	China, Yangjiang	2014	unapprent infection	Tilapia	unapprent infection	Ia	7	10	1	2	1	3	2	2
1605	GDSA157	China, Yangjiang	2014	unapprent infection	Tilapia	unapprent infection	Ia	7	10	1	2	1	3	2	2
1606	GDSA158	China, Yangjiang	2014	unapprent infection	Tilapia	unapprent infection	Ia	7	10	1	2	1	3	2	2
1607	GDSA159	China, Yangjiang	2014	unapprent infection	Tilapia	unapprent infection	Ia	7	10	1	2	1	3	2	2
1608	GDSA160	China, Yangjiang	2014	unapprent infection	Tilapia	unapprent infection	Ia	7	10	1	2	1	3	2	2
1609	GDSA161	China, Yangjiang	2014	unapprent infection	Tilapia	unapprent infection	Ia	7	10	1	2	1	3	2	2
1610	GDSA162	China, Yangjiang	2014	unapprent infection	Tilapia	unapprent infection	Ia	7	10	1	2	1	3	2	2
1611	GDSA163	China, Yangjiang	2014	unapprent infection	Tilapia	unapprent infection	Ia	7	10	1	2	1	3	2	2
1612	GDSA164	China, Yangjiang	2014	unapprent infection	Tilapia	unapprent infection	Ia	7	10	1	2	1	3	2	2
1613	GDSA165	China, Yangjiang	2014	unapprent infection	Tilapia	unapprent infection	Ia	7	10	1	2	1	3	2	2
1614	GDSA166	China, Yangjiang	2014	unapprent infection	Tilapia	unapprent infection	Ia	7	10	1	2	1	3	2	2
1615	GDSA167	China, Yangjiang	2014	unapprent infection	Tilapia	unapprent infection	Ia	7	10	1	2	1	3	2	2
1616	GDSA168	China, Yangjiang	2014	unapprent infection	Tilapia	unapprent infection	Ia	7	10	1	2	1	3	2	2
1617	GDSA169	China, Yangjiang	2014	unapprent infection	Tilapia	unapprent infection	Ia	7	10	1	2	1	3	2	2
1618	GDSA170	China, Yangjiang	2014	unapprent infection	Tilapia	unapprent infection	Ia	7	10	1	2	1	3	2	2
1619	GDSA171	China, Yangjiang	2014	unapprent infection	Tilapia	unapprent infection	Ia	7	10	1	2	1	3	2	2

## Sheet: Sheet2
1	UK1	J113	UK	2001	bacteraemia			Streptococcus agalactiae	III	1	2	3	2	2	2	2	20
2	UK2	J105	UK	2000	bacteraemia			Streptococcus agalactiae	V	1	1	5	4	1	4	6	26
3	UK3	J111	UK	2001	bacteraemia			Streptococcus agalactiae	III	2	1	1	2	1	1	1	17
4	UK4	J127	UK	2000	bacteraemia			Streptococcus agalactiae	III	2	1	1	2	1	1	1	17
5	UK5	J100	UK	2001	bacteraemia			Streptococcus agalactiae	III	2	1	1	2	1	1	1	17
6	UK6	J67	UK	2000	bacteraemia			Streptococcus agalactiae	Ia	1	1	4	1	1	3	4	4
7	UK7	J76	UK	2000	bacteraemia	native joint infection	meningitis	Streptococcus agalactiae	III	1	1	3	2	2	2	2	19
8	UK8	J81	UK	2000	bacteraemia			Streptococcus agalactiae	III	2	1	1	2	1	1	1	17
9	UK9	J87	UK	2000	bacteraemia			Streptococcus agalactiae	II	1	1	3	5	2	2	2	28
10	UK10	J88	UK	2000	bacteraemia			Streptococcus agalactiae	III	2	1	1	2	1	1	1	17
11	UK11	J90	UK	2001	native joint infection			Streptococcus agalactiae	III	3	1	1	2	1	1	1	18
12	UK12	J95	UK	2001	bacteraemia	meningitis		Streptococcus agalactiae	III	2	1	1	2	1	1	1	17
13	UK13	J96	UK	2001	bacteraemia			Streptococcus agalactiae	Ib	4	1	4	1	3	3	2	8
14	UK14	J99	UK	2001	bacteraemia	meningitis		Streptococcus agalactiae	Ia	5	4	6	3	2	1	3	23
15	UK15	J128	UK	2000	bacteraemia			Streptococcus agalactiae	III	2	1	1	2	1	1	1	17
16	UK16	J159	UK	2001	carrier			Streptococcus agalactiae	III	1	1	3	2	2	2	2	19
17	UK17	J133	UK	2000	bacteraemia			Streptococcus agalactiae	III	2	1	1	2	1	1	1	17
18	UK18	J135	UK	2000	bacteraemia			Streptococcus agalactiae	III	2	1	1	2	1	1	1	17
19	UK19	W1	UK	1997	bacteraemia			Streptococcus agalactiae	III	1	1	3	2	2	2	2	19
20	UK20	W4	UK	1998	meningitis			Streptococcus agalactiae	III	2	1	1	2	1	1	1	17
21	UK21	J151	UK	2000	bacteraemia			Streptococcus agalactiae	III	2	1	1	2	1	1	1	17
22	Z12A		UK	2001	carrier			Streptococcus agalactiae	V	1	1	2	1	1	2	2	1
23	Z77A		UK	2001	carrier			Streptococcus agalactiae	II	1	1	3	2	2	2	2	19
24	Z34A		UK	2001	carrier			Streptococcus agalactiae	III	2	1	1	2	1	1	1	17
25	Z37		UK	2001	carrier			Streptococcus agalactiae	III	2	1	1	2	1	1	1	17
26	Z41		UK	2001	carrier			Streptococcus agalactiae	NT	9	1	4	1	3	3	2	10
27	Z18A		UK	2001	carrier			Streptococcus agalactiae	Ia	5	4	4	3	2	3	3	24
28	Z84A		UK	2001	carrier			Streptococcus agalactiae	V	1	1	2	1	1	2	2	1
29	Z87A		UK	2001	carrier			Streptococcus agalactiae	V	5	4	6	3	2	1	3	23
30	Z78A		UK	2001	carrier			Streptococcus agalactiae	Ib	9	1	2	1	3	2	2	6
31	Z81A		UK	2001	carrier			Streptococcus agalactiae	Ia	5	4	6	3	2	1	3	23
32	Z69A		UK	2001	carrier			Streptococcus agalactiae	Ib	10	1	4	1	3	3	2	12
33	Z72A		UK	2001	carrier			Streptococcus agalactiae	Ib	4	1	4	1	3	3	2	8
34	Z50		UK	2001	carrier			Streptococcus agalactiae	III	1	1	3	2	2	2	2	19
35	Z73		UK	2001	carrier			Streptococcus agalactiae	Ib	9	1	4	1	3	3	2	10
36	Z111		UK	2001	carrier			Streptococcus agalactiae	Ib	4	1	4	1	3	3	2	8
37	Z95		UK	2001	carrier			Streptococcus agalactiae	V	1	1	2	1	1	2	2	1
38	Z101A		UK	2001	carrier			Streptococcus agalactiae	III	1	1	3	2	2	2	2	19
39	Z117		UK	2002	carrier			Streptococcus agalactiae	III	1	1	3	2	2	2	2	19
40	SB 608-04		Angola	2004	meningitis			Streptococcus agalactiae		79	1	1	2	1	1	1	450
41	SB 6521-04		Angola	2005	meningitis			Streptococcus agalactiae		2	32	1	2	1	1	1	451
42	Strep08_472		France		bacteraemia			Streptococcus agalactiae		1	1	54	1	1	2	2	453
43	E304		Germany		bacteraemia			Streptococcus agalactiae	III	4	1	1	1	3	3	2	454
44	E350		Germany		bacteraemia			Streptococcus agalactiae	III	5	1	1	2	1	1	1	455
45	E165		Germany		bacteraemia			Streptococcus agalactiae	III	1	1	1	2	2	2	2	456
46	E362		Germany		bacteraemia			Streptococcus agalactiae	III	2	1	6	3	2	1	3	457
47	1-09_cDK		Denmark	2009				Streptococcus agalactiae	NT	1	33	2	1	1	2	2	460
48	10-09_cDK		Denmark					Streptococcus agalactiae	Ia	16	1	6	2	9	9	34	461
49	15-09_cDK		Denmark	2009				Streptococcus agalactiae	NT	86	1	2	1	1	2	2	462
50	24-09_cDK		Denmark	2009				Streptococcus agalactiae	V	86	1	2	1	1	2	2	462
51	E130		Germany		bacteraemia			Streptococcus agalactiae	III	2	1	1	24	1	1	2	465
52	S 86		Germany					Streptococcus agalactiae	III	2	1	16	2	1	1	1	466
53	BC073		Portugal					Streptococcus agalactiae		2	1	1	48	1	1	1	469
54	BC135		Portugal					Streptococcus agalactiae		2	1	1	2	42	1	35	470
55	BC159		Portugal					Streptococcus agalactiae		1	1	55	2	2	2	2	471
56	SH0580		Portugal					Streptococcus agalactiae		1	1	3	5	43	2	2	472
57	SH3687		Portugal					Streptococcus agalactiae		1	1	3	49	1	12	2	473
58	SH3979		Portugal					Streptococcus agalactiae		9	1	4	1	44	3	2	474
59	154064		Czech Republic	2009	bacteraemia			Streptococcus agalactiae	III	1	1	3	2	45	2	2	475
60	153058		Czech Republic	2008	other			Streptococcus agalactiae	Ia	5	4	6	3	2	1	3	23
61	153065		Czech Republic	2008	carrier			Streptococcus agalactiae	Ia	5	4	6	3	2	1	3	23
62	153100		Czech Republic	2008	other			Streptococcus agalactiae	III	1	1	3	2	2	2	2	19
63	153101		Czech Republic	2008	other			Streptococcus agalactiae	III	1	1	3	2	2	2	2	19
64	153102		Czech Republic	2008	carrier			Streptococcus agalactiae	III	1	1	3	2	2	2	2	19
65	153115		Czech Republic	2008	other			Streptococcus agalactiae	V	1	1	2	1	1	2	2	1
66	153116		Czech Republic	2008	carrier			Streptococcus agalactiae	V	1	1	2	1	1	2	2	1
67	153146		Czech Republic	2008	other			Streptococcus agalactiae	V	1	1	2	1	1	2	2	1
68	153169		Czech Republic	2008	carrier			Streptococcus agalactiae	VI	1	1	2	1	1	2	2	1
69	153199		Czech Republic	2008	carrier			Streptococcus agalactiae	Ia	5	4	6	3	2	1	3	23
70	153200		Czech Republic	2008	other			Streptococcus agalactiae	Ia	5	4	6	3	2	1	3	23
71	153242		Czech Republic	2008	carrier			Streptococcus agalactiae	III	2	1	1	2	1	1	1	17
72	153243		Czech Republic	2008	other			Streptococcus agalactiae	III	2	1	1	2	1	1	1	17
73	153258		Czech Republic	2008	carrier			Streptococcus agalactiae	Ia	5	4	6	3	2	1	3	23
74	153304		Czech Republic	2008	carrier			Streptococcus agalactiae	III	1	1	3	2	2	2	2	19
75	153306		Czech Republic	2008	carrier			Streptococcus agalactiae	II	9	1	4	1	3	3	2	10
76	153344		Czech Republic	2008	carrier			Streptococcus agalactiae	III	2	1	1	2	1	1	1	17
77	153345		Czech Republic	2008	carrier			Streptococcus agalactiae	V	1	1	2	1	1	2	2	1
78	153357		Czech Republic	2008	carrier			Streptococcus agalactiae	III	1	1	3	2	2	2	2	19
79	153369		Czech Republic	2008	carrier			Streptococcus agalactiae	III	2	1	1	2	1	1	36	476
80	153370		Czech Republic	2008	carrier			Streptococcus agalactiae	III	1	1	3	2	2	2	2	19
81	153389		Czech Republic	2008	carrier			Streptococcus agalactiae	III	2	1	1	2	1	1	1	17
82	153429		Czech Republic	2008	carrier			Streptococcus agalactiae	II	1	1	2	1	1	2	2	1
83	153449		Czech Republic	2008	other			Streptococcus agalactiae	Ib	9	1	2	2	3	2	2	255
84	153450		Czech Republic	2008	carrier			Streptococcus agalactiae	Ib	9	1	2	2	3	2	2	255
85	153451		Czech Republic	2008	carrier			Streptococcus agalactiae	II	1	1	2	1	1	2	2	1
86	153452		Czech Republic	2008	carrier			Streptococcus agalactiae	III	2	1	1	2	1	1	1	17
87	153453		Czech Republic	2008	carrier			Streptococcus agalactiae	II	1	1	3	5	2	2	2	28
88	153454		Czech Republic	2008	other			Streptococcus agalactiae	V	1	1	2	1	1	2	2	1
89	153455		Czech Republic	2008	carrier			Streptococcus agalactiae	V	1	1	2	1	1	2	2	1
90	153486		Czech Republic	2008	carrier			Streptococcus agalactiae	V	1	1	2	1	1	2	2	1
91	153494		Czech Republic	2008	carrier			Streptococcus agalactiae	III	5	4	6	50	2	1	3	477
92	153495		Czech Republic	2008	other			Streptococcus agalactiae	V	1	1	2	1	1	2	2	1
93	153496		Czech Republic	2008	carrier			Streptococcus agalactiae	II	1	1	2	1	1	2	2	1
94	153497		Czech Republic	2008	carrier			Streptococcus agalactiae	II	1	1	2	1	1	2	2	1
95	153498		Czech Republic	2008	carrier			Streptococcus agalactiae	III	1	1	3	2	2	2	2	19
96	153531		Czech Republic	2008	carrier			Streptococcus agalactiae	II	1	1	2	1	1	2	2	1
97	153532		Czech Republic	2008	carrier			Streptococcus agalactiae	V	1	1	2	5	1	2	2	478
98	153533		Czech Republic	2008	carrier			Streptococcus agalactiae	II	4	1	4	1	3	3	2	8
99	153534		Czech Republic	2008	carrier			Streptococcus agalactiae	V	1	1	2	1	1	2	2	1
100	153535		Czech Republic	2008	carrier			Streptococcus agalactiae	II	1	1	2	1	1	2	2	1
101	153536		Czech Republic	2008	carrier			Streptococcus agalactiae	II	1	1	3	2	2	2	2	19
102	153537		Czech Republic	2008	carrier			Streptococcus agalactiae	II	1	1	3	2	2	2	2	19
103	153570		Czech Republic	2009	carrier			Streptococcus agalactiae	II	9	8	4	1	5	3	4	130
104	153603		Czech Republic	2009	carrier			Streptococcus agalactiae	IV	1	1	3	1	1	12	2	196
105	153604		Czech Republic	2009	carrier			Streptococcus agalactiae	III	1	1	3	2	2	2	2	19
106	153612		Czech Republic	2009	carrier			Streptococcus agalactiae	Ia	5	4	6	3	2	1	3	23
107	153613		Czech Republic	2009	carrier			Streptococcus agalactiae	II	1	1	2	1	1	2	2	1
108	153614		Czech Republic	2009	carrier			Streptococcus agalactiae	III	2	1	1	2	1	1	1	17
109	153636		Czech Republic	2009	carrier			Streptococcus agalactiae	II	1	1	2	1	1	2	2	1
110	153637		Czech Republic	2009	carrier			Streptococcus agalactiae	Ia	5	4	6	3	2	1	3	23
111	153638		Czech Republic	2009	carrier			Streptococcus agalactiae	V	1	1	2	1	1	2	2	1
112	153642		Czech Republic	2009	carrier			Streptococcus agalactiae	V	1	1	2	1	1	2	2	1
113	153681		Czech Republic	2009	carrier			Streptococcus agalactiae	VI	1	1	2	1	1	2	2	1
114	153682		Czech Republic	2009	other			Streptococcus agalactiae	II	9	1	4	1	3	3	2	10
115	153683		Czech Republic	2009	carrier			Streptococcus agalactiae	II	9	1	4	1	3	3	2	10
116	153718		Czech Republic	2009	carrier			Streptococcus agalactiae	III	2	1	1	2	1	1	1	17
117	153719		Czech Republic	2009	carrier			Streptococcus agalactiae	Ib	4	1	4	1	3	3	2	8
118	153720		Czech Republic	2009	carrier			Streptococcus agalactiae	II	9	1	4	1	3	3	2	10
119	153771		Czech Republic	2009	carrier			Streptococcus agalactiae	III	1	1	3	2	2	2	2	19
120	153772		Czech Republic	2009	carrier			Streptococcus agalactiae	II	10	1	4	1	3	3	2	12
121	153773		Czech Republic	2009	carrier			Streptococcus agalactiae	III	5	4	6	3	2	1	3	23
122	153774		Czech Republic	2009	carrier			Streptococcus agalactiae	III	2	1	1	2	1	1	1	17
123	153775		Czech Republic	2009	carrier			Streptococcus agalactiae	Ia	5	4	6	3	2	1	3	23
124	153776		Czech Republic	2009	carrier			Streptococcus agalactiae	V	1	1	2	1	1	2	2	1
125	153777		Czech Republic	2009	carrier			Streptococcus agalactiae	V	1	1	2	1	1	2	2	1
126	153793		Czech Republic	2009	carrier			Streptococcus agalactiae	III	2	1	1	2	1	1	1	17
127	153794		Czech Republic	2009	carrier			Streptococcus agalactiae	Ia	5	4	6	3	2	1	3	23
128	153795		Czech Republic	2009	carrier			Streptococcus agalactiae	III	2	1	1	2	1	1	1	17
129	153815		Czech Republic	2009	carrier			Streptococcus agalactiae	II	1	1	3	2	2	2	2	19
130	153816		Czech Republic	2009	carrier			Streptococcus agalactiae	VII	1	1	2	1	1	2	2	1
131	153817		Czech Republic	2009	carrier			Streptococcus agalactiae	VIII	1	1	3	5	2	2	2	28
132	153847		Czech Republic	2009	carrier			Streptococcus agalactiae	III	1	1	2	1	1	2	2	1
133	153848		Czech Republic	2009	carrier			Streptococcus agalactiae	III	5	10	6	3	2	1	3	88
134	153865		Czech Republic	2009	carrier			Streptococcus agalactiae	Ib	4	1	4	1	3	3	2	8
135	153866		Czech Republic	2009	carrier			Streptococcus agalactiae	V	1	1	2	1	1	2	2	1
136	153867		Czech Republic	2009	carrier			Streptococcus agalactiae	VII	1	1	2	1	1	2	2	1
137	153895		Czech Republic	2009	carrier			Streptococcus agalactiae	VI	1	1	2	1	1	2	2	1
138	153897		Czech Republic	2009	carrier			Streptococcus agalactiae	III	2	1	1	2	1	1	1	17
139	153898		Czech Republic	2009	carrier			Streptococcus agalactiae	II	1	1	3	5	2	2	2	28
140	153915		Czech Republic	2009	carrier			Streptococcus agalactiae	Ia	5	4	6	3	2	1	3	23
141	153916		Czech Republic	2009	other			Streptococcus agalactiae	V	1	1	2	1	1	2	2	1
142	153954		Czech Republic	2009	carrier			Streptococcus agalactiae	III	2	1	1	2	1	1	1	17
143	153955		Czech Republic	2009	carrier			Streptococcus agalactiae	Ia	5	10	6	3	2	1	3	88
144	153986		Czech Republic	2009	other			Streptococcus agalactiae	II	1	1	3	5	2	2	2	28
145	153987		Czech Republic	2009	carrier			Streptococcus agalactiae	II	1	1	3	5	2	2	2	28
146	154004		Czech Republic	2009	carrier			Streptococcus agalactiae	III	2	1	1	2	1	1	1	17
147	154005		Czech Republic	2009	other			Streptococcus agalactiae	III	2	1	1	2	1	1	1	17
148	154088		Czech Republic	2009	carrier			Streptococcus agalactiae	II	1	1	3	5	46	2	2	479
149	154089		Czech Republic	2009	bacteraemia			Streptococcus agalactiae	II	1	1	3	5	46	2	2	479
150	154120		Czech Republic	2009	carrier			Streptococcus agalactiae	Ib	10	1	4	2	3	3	2	268
151	154121		Czech Republic	2009	carrier			Streptococcus agalactiae	III	1	1	3	2	2	2	2	19
152	154122		Czech Republic	2009	carrier			Streptococcus agalactiae	Ia	5	4	6	3	2	1	3	23
153	154153		Czech Republic	2009	carrier			Streptococcus agalactiae	VII	1	1	2	2	1	2	2	297
154	154173		Czech Republic	2009	carrier			Streptococcus agalactiae	III	1	1	3	4	2	2	2	27
155	154183		Czech Republic	2009	other			Streptococcus agalactiae	V	1	1	2	1	1	2	2	1
156	154184		Czech Republic	2009	carrier			Streptococcus agalactiae	V	1	1	2	1	1	2	2	1
157	154209		Czech Republic	2009	carrier			Streptococcus agalactiae	NT	1	1	2	1	1	2	2	1
158	154214		Czech Republic	2009	carrier			Streptococcus agalactiae	V	1	1	2	1	1	2	2	1
159	154229		Czech Republic	2009	carrier			Streptococcus agalactiae	IV	1	1	3	1	41	12	2	459
160	154259		Czech Republic	2009	carrier			Streptococcus agalactiae	Ia	1	1	4	1	1	1	5	480
161	154264		Czech Republic	2009	carrier			Streptococcus agalactiae	III	1	1	3	2	2	2	2	19
162	154822	CZ-PW-171	Czech Republic	2010	carrier			Streptococcus agalactiae	VII	5	4	6	3	2	3	3	528
163	BE-PW-027		Belgium		carrier			Streptococcus agalactiae	III	1	1	4	4	2	3	2	529
164	BE-PW-078		Belgium		carrier			Streptococcus agalactiae	Ia	99	1	2	1	1	2	2	530
165	BE-PW-088		Belgium		carrier			Streptococcus agalactiae	VII	100	1	2	1	1	2	2	531
166	BG-PW-010		Bulgaria		carrier			Streptococcus agalactiae	II	1	1	3	5	50	2	2	532
167	8608T	IT_PW-0086	Italy	2010	carrier			Streptococcus agalactiae	IV	94	1	2	1	1	43	2	533
168	8344T	IT_PW-0042	Italy	2009	carrier			Streptococcus agalactiae	Ia	93	4	4	3	2	3	3	534
169	8338T	IT-PW-0036	Italy	2009	carrier			Streptococcus agalactiae		1	1	2	1	1	2	45	535
170	PW-5		Spain	2010	carrier			Streptococcus agalactiae	Ia	5	4	7	3	2	3	3	539
171	PW-40		Spain	2010	carrier			Streptococcus agalactiae	II	2	1	2	1	1	1	1	540
172	PW-173		Spain	2010	carrier			Streptococcus agalactiae	II	46	9	3	5	2	2	2	541
173	BC038		Spain	1994				Streptococcus agalactiae	III	2	37	1	2	1	1	1	542
174	BC041		Spain	1995				Streptococcus agalactiae	III	102	1	1	2	1	1	1	543
175	BC067		Spain	2001				Streptococcus agalactiae	II	103	1	3	2	2	2	2	544
176	BC076		Spain	1997				Streptococcus agalactiae	Ia	5	4	62	3	2	1	3	545
177	BC091		Spain	1997				Streptococcus agalactiae	III	10	38	2	1	3	2	2	546
178	BC169		Spain	2000				Streptococcus agalactiae	III	1	1	3	2	2	45	2	547
179	BC178		Spain	2003				Streptococcus agalactiae	Ib	104	1	4	1	3	3	2	548
180	BC151		Spain	1998				Streptococcus agalactiae	IV	9	1	2	1	3	2	46	549
181	BC177		Spain	2003				Streptococcus agalactiae	III	2	1	1	40	1	1	1	550
182	BC197		Spain	2008				Streptococcus agalactiae	V	105	1	3	1	1	2	2	551
183	SA34-06		Brazil					Streptococcus agalactiae	Ib	52	17	31	4	26	26	19	552
184	SA20-06		Brazil	2006				Streptococcus agalactiae	Ib	52	17	31	4	2	26	19	553
185	vsa54 (J82AD)	J82AD	Portugal	2003				Streptococcus agalactiae		13	39	1	13	1	1	1	554
186	vsa7	G405AE	Portugal	2002				Streptococcus agalactiae	III	5	4	6	3	2	1	3	23
187	7760	IT-NI-012	Italy	2008	osteomyelitis			Streptococcus agalactiae	III	1	1	3	2	18	2	47	555
188	8340T	IT-PW-0038	Italy	2009	carrier			Streptococcus agalactiae	III	5	4	6	3	2	44	3	556
189	120b	C393297	Ireland	2010				Streptococcus agalactiae	III	2	1	1	60	1	1	1	557
190	JPY-4		Japan	2006	meningitis			Streptococcus agalactiae	III	1	1	3	2	2	2	2	19
191	RE-013		Japan	2006	cellulitis			Streptococcus agalactiae	VI	1	1	2	1	1	2	2	1
192	RE-021		Japan	2006	bacteraemia			Streptococcus agalactiae	Ib	9	1	4	1	3	3	2	10
193	RE-022		Japan	2006	bacteraemia			Streptococcus agalactiae	Ib	9	1	4	1	3	3	2	10
194	RE-023		Japan	2006	bacteraemia			Streptococcus agalactiae	V	1	1	2	1	1	2	2	1
195	RE-024		Japan	2006	bacteraemia			Streptococcus agalactiae	V	1	1	4	1	1	3	2	3
196	RE-035		Japan	2006	other			Streptococcus agalactiae	Ib	9	1	4	1	3	3	2	10
197	RE-036		Japan	2006	bacteraemia			Streptococcus agalactiae	II	1	1	2	1	1	2	2	1
198	RE-038		Japan	2006	bacteraemia			Streptococcus agalactiae	II	10	1	4	1	3	3	2	12
199	RE-048		Japan	2006	bacteraemia			Streptococcus agalactiae	V	1	1	2	1	1	2	2	1
200	RE-055		Japan	2006	meningitis			Streptococcus agalactiae	III	1	1	3	2	2	2	2	19
201	RE-069		Japan	2006	osteomyelitis			Streptococcus agalactiae	III	1	1	3	2	2	2	2	19
202	RE-074		Japan	2006	bacteraemia			Streptococcus agalactiae	II	1	1	2	1	1	2	2	1
203	RE-081		Japan	2006	other			Streptococcus agalactiae	VIII	1	1	2	1	1	2	2	1
204	RE-085		Japan	2006	bacteraemia			Streptococcus agalactiae	Ib	9	1	4	1	3	3	2	10
205	RE-088		Japan	2006	meningitis			Streptococcus agalactiae	III	1	1	2	1	1	2	2	1
206	RE-089		Japan	2006	bacteraemia			Streptococcus agalactiae	Ib	9	1	4	1	3	3	2	10
207	RE-090		Japan	2006	bacteraemia			Streptococcus agalactiae	Ia	5	4	6	3	2	1	3	23
208	RE-092		Japan	2006	bacteraemia			Streptococcus agalactiae	V	1	1	2	1	1	2	2	1
209	RE-099		Japan	2006	bacteraemia			Streptococcus agalactiae	Ib	9	1	4	1	3	3	2	10
210	RE-102		Japan	2006	bacteraemia			Streptococcus agalactiae	II	1	1	2	1	1	2	2	1
211	RE-103		Japan	2006	cellulitis			Streptococcus agalactiae	VI	1	1	2	1	1	2	2	1
212	RE-106		Japan	2006	bacteraemia			Streptococcus agalactiae	VIII	1	1	2	1	1	2	2	1
213	RE-109		Japan	2006	bacteraemia			Streptococcus agalactiae	V	1	1	2	1	1	2	2	1
214	RE-117①		Japan	2006	osteomyelitis			Streptococcus agalactiae	III	5	4	4	3	2	3	3	24
215	RE-120		Japan	2006	endocarditis			Streptococcus agalactiae	III	1	1	3	2	2	2	2	19
216	RE-122		Japan	2006	bacteraemia			Streptococcus agalactiae	Ib	9	1	4	1	3	3	2	10
217	RE-124		Japan	2006	bacteraemia			Streptococcus agalactiae	Ia	5	4	6	3	2	1	3	23
218	RE-127		Japan	2006	urinary tract infection			Streptococcus agalactiae	Ia	5	4	6	3	2	1	3	23
219	RE-138		Japan	2006	osteomyelitis			Streptococcus agalactiae	Ib	9	1	4	1	3	3	2	10
220	RE-139		Japan	2006	bacteraemia			Streptococcus agalactiae	Ib	9	1	4	1	3	3	2	10
221	RE-142		Japan	2006	meningitis			Streptococcus agalactiae	III	1	1	43	2	2	2	2	335
222	RE-144		Japan	2006	bacteraemia			Streptococcus agalactiae	Ib	9	1	4	1	3	3	2	10
223	RE-145		Japan	2006	meningitis			Streptococcus agalactiae	Ib	9	1	4	1	3	3	2	10
224	RE-146		Japan	2006	bacteraemia			Streptococcus agalactiae	V	1	1	2	1	1	2	2	1
225	RE-150		Japan	2006	bacteraemia			Streptococcus agalactiae	V	1	1	5	4	1	4	6	26
226	RE-156		Japan	2006	bacteraemia			Streptococcus agalactiae	VIII	1	1	2	1	1	2	2	1
227	RE-159		Japan	2006	other			Streptococcus agalactiae	V	1	1	2	1	1	2	2	1
228	RE-165		Japan	2006	lower respiratory tract infection			Streptococcus agalactiae	II	1	1	2	1	1	2	2	1
229	RE-168		Japan	2006	bacteraemia			Streptococcus agalactiae	Ib	9	1	4	1	3	3	2	10
230	RE-171		Japan	2006	cellulitis			Streptococcus agalactiae	III	5	4	6	3	2	1	3	23
231	RE-175		Japan	2006	cellulitis			Streptococcus agalactiae	III	2	1	1	2	1	1	1	17
232	RE-177		Japan	2006	bacteraemia			Streptococcus agalactiae	VII	1	1	2	1	1	2	2	1
233	RE-185		Japan	2006	bacteraemia			Streptococcus agalactiae	Ib	9	1	4	1	3	3	2	10
234	RE-190		Japan	2006	bacteraemia			Streptococcus agalactiae	V	1	1	2	1	1	2	2	1
235	RE-192		Japan	2006	bacteraemia			Streptococcus agalactiae	V	1	1	2	1	1	2	2	1
236	RE-193		Japan	2006	bacteraemia			Streptococcus agalactiae	VIII	1	1	2	1	1	2	2	1
237	RE-197		Japan	2006	bacteraemia			Streptococcus agalactiae	Ib	9	1	4	1	3	3	2	10
238	RE-198		Japan	2006	bacteraemia			Streptococcus agalactiae	Ia	5	10	6	3	2	1	3	88
239	RE-199		Japan	2006	bacteraemia			Streptococcus agalactiae	II	13	3	1	3	1	1	1	22
240	RE-202		Japan	2006	bacteraemia			Streptococcus agalactiae	Ib	9	1	4	1	3	3	2	10
241	RE-206		Japan	2006	bacteraemia			Streptococcus agalactiae	VIII	1	1	2	1	1	2	2	1
242	RE-208		Japan	2006	lower respiratory tract infection			Streptococcus agalactiae	V	1	1	5	4	1	4	6	26
243	RE-211		Japan	2006	lower respiratory tract infection			Streptococcus agalactiae	Ia	5	4	6	3	2	1	3	23
244	RE-212		Japan	2006	bacteraemia			Streptococcus agalactiae	Ib	9	1	4	1	3	3	2	10
245	RE-215		Japan	2006	bacteraemia			Streptococcus agalactiae	V	1	1	2	1	1	2	2	1
246	RE-216		Japan	2006	lower respiratory tract infection			Streptococcus agalactiae	V	1	1	2	1	1	2	2	1
247	RE-217		Japan	2006	endocarditis			Streptococcus agalactiae	III	1	1	3	2	2	2	2	19
248	RE-221		Japan	2006	bacteraemia			Streptococcus agalactiae	Ia	5	4	6	3	2	1	3	23
249	RE-228		Japan	2006	endocarditis			Streptococcus agalactiae	Ib	9	1	4	1	3	3	2	10
250	RE-231		Japan	2006	bacteraemia			Streptococcus agalactiae	Ib	9	1	4	1	3	3	2	10
251	RE-232		Japan	2006	bacteraemia			Streptococcus agalactiae	III	1	1	3	2	2	2	2	19
252	RE-234		Japan	2006	osteomyelitis			Streptococcus agalactiae	III	1	1	3	2	2	2	2	19
253	RE-241		Japan	2006	meningitis			Streptococcus agalactiae	II	10	1	4	1	3	3	2	12
254	RE-243		Japan	2006	bacteraemia			Streptococcus agalactiae	V	1	1	2	1	1	2	2	1
255	RE-246		Japan	2006	bacteraemia			Streptococcus agalactiae	Ib	9	1	4	1	3	3	2	10
256	RE-247		Japan	2006	cellulitis			Streptococcus agalactiae	II	13	3	1	3	1	1	1	22
257	RE-248		Japan	2006	bacteraemia			Streptococcus agalactiae	VI	1	1	2	1	1	2	2	1
258	RE-249		Japan	2006	bacteraemia			Streptococcus agalactiae	Ib	9	1	4	1	3	3	2	10
259	RE-254		Japan	2006	meningitis			Streptococcus agalactiae	Ia	5	4	6	3	2	1	3	23
260	RE-256		Japan	2006	urinary tract infection			Streptococcus agalactiae	Ia	5	4	6	3	2	1	3	23
261	RE-257		Japan	2006	bacteraemia			Streptococcus agalactiae	Ib	9	1	4	1	3	3	2	10
262	RE-260		Japan	2006	osteomyelitis			Streptococcus agalactiae	VIII	1	1	2	1	1	2	2	1
263	RE-268		Japan	2006	bacteraemia			Streptococcus agalactiae	II	1	1	2	1	1	2	2	1
264	RE-275		Japan	2006	endocarditis			Streptococcus agalactiae	VIII	1	1	2	1	1	2	2	1
265	RE-279		Japan	2006	bacteraemia			Streptococcus agalactiae	VIII	1	1	2	1	1	2	2	1
266	RE-288		Japan	2006	bacteraemia			Streptococcus agalactiae	Ib	10	1	4	1	3	3	2	12
267	RE-290		Japan	2006	other			Streptococcus agalactiae	VI	1	1	2	1	1	2	2	1
268	RE-291		Japan	2006	bacteraemia			Streptococcus agalactiae	Ia	10	1	2	1	3	2	2	7
269	RE-292		Japan	2006	cellulitis			Streptococcus agalactiae	Ia	1	1	4	1	1	3	4	4
270	RE-293①		Japan	2006	meningitis			Streptococcus agalactiae	III	1	1	3	2	2	2	2	19
271	RE-298		Japan	2006	lower respiratory tract infection			Streptococcus agalactiae	VIII	1	1	2	1	1	2	2	1
272	RE-307		Japan	2006	bacteraemia			Streptococcus agalactiae	III	1	1	3	4	2	2	2	27
273	RE-308		Japan	2006	cellulitis			Streptococcus agalactiae	Ib	9	1	4	1	3	3	2	10
274	RE-309		Japan	2006	bacteraemia			Streptococcus agalactiae	V	1	1	2	1	1	2	2	1
275	RE-321		Japan	2006	cellulitis			Streptococcus agalactiae	Ib	9	1	4	1	3	3	2	10
276	RE-325		Japan	2006	cellulitis			Streptococcus agalactiae	V	1	1	2	1	1	2	2	1
277	RE-328		Japan	2006	bacteraemia			Streptococcus agalactiae	Ib	9	1	4	1	3	3	2	10
278	RE-338		Japan	2006	bacteraemia			Streptococcus agalactiae	Ib	9	1	4	1	3	3	2	10
279	RE-343		Japan	2006	bacteraemia			Streptococcus agalactiae	III	1	1	3	2	2	2	2	19
280	RE-345		Japan	2006	bacteraemia			Streptococcus agalactiae	V	1	1	2	1	1	2	2	1
281	RE-346		Japan	2006	lower respiratory tract infection			Streptococcus agalactiae	Ia	5	4	1	3	2	1	3	144
282	RE-349		Japan	2006	bacteraemia			Streptococcus agalactiae	VIII	1	1	2	1	1	2	2	1
283	RE-350		Japan	2006	bacteraemia			Streptococcus agalactiae	Ib	9	1	4	1	3	3	2	10
284	RE-353		Japan	2006	bacteraemia			Streptococcus agalactiae	III	1	1	2	1	1	2	2	1
285	RE-361		Japan	2006	urinary tract infection			Streptococcus agalactiae	Ib	9	1	4	1	3	3	2	10
286	RE-362		Japan	2006	other			Streptococcus agalactiae	Ia	5	4	6	3	2	1	3	23
287	RE-363		Japan	2006	meningitis			Streptococcus agalactiae	III	1	1	3	2	2	2	2	19
288	RE-368		Japan	2006	bacteraemia			Streptococcus agalactiae	Ib	9	1	4	1	3	3	2	10
289	RE-369		Japan	2006	bacteraemia			Streptococcus agalactiae	Ia	1	1	3	2	2	2	2	19
290	RE-373		Japan	2006	bacteraemia			Streptococcus agalactiae	III	1	1	3	2	2	2	2	19
291	RE-376		Japan	2006	other			Streptococcus agalactiae	II	1	1	2	1	1	2	2	1
292	RE-383		Japan	2006	urinary tract infection			Streptococcus agalactiae	Ib	9	1	4	1	3	3	2	10
293	RE-388		Japan	2006	bacteraemia			Streptococcus agalactiae	Ib	9	1	4	1	3	3	2	10
294	RE-391		Japan	2006	urinary tract infection			Streptococcus agalactiae	Ib	9	1	4	1	3	3	2	10
295	RE-392		Japan	2006	bacteraemia			Streptococcus agalactiae	II	1	1	2	1	1	2	2	1
296	RE-394		Japan	2006	bacteraemia			Streptococcus agalactiae	Ia	5	4	1	3	2	1	3	144
297	RE-395		Japan	2006	bacteraemia			Streptococcus agalactiae	III	2	1	1	2	1	1	1	17
298	RE-396		Japan	2006	bacteraemia			Streptococcus agalactiae	V	1	1	5	4	1	4	6	26
299	RE-403		Japan	2006	other			Streptococcus agalactiae	VI	1	1	2	1	1	2	2	1
300	RE-407		Japan	2006	meningitis			Streptococcus agalactiae	Ia	5	4	6	3	2	1	3	23
301	RE-409		Japan	2006	bacteraemia			Streptococcus agalactiae	Ib	9	1	4	1	3	3	2	10
302	RE-412		Japan	2006	meningitis			Streptococcus agalactiae	III	2	1	1	2	1	1	1	17
303	RE-413		Japan	2006	urinary tract infection			Streptococcus agalactiae	Ib	9	1	4	1	3	3	2	10
304	RE-419		Japan	2006	lower respiratory tract infection			Streptococcus agalactiae	V	1	1	2	1	1	2	2	1
305	RE-420		Japan	2006	bacteraemia			Streptococcus agalactiae	VI	1	1	2	1	1	2	2	1
306	RE-425		Japan	2006	bacteraemia			Streptococcus agalactiae	Ib	9	1	4	1	3	3	2	10
307	RE-437		Japan	2006	bacteraemia			Streptococcus agalactiae	Ib	9	1	4	1	3	3	2	10
308	RE-439		Japan	2006	bacteraemia			Streptococcus agalactiae	III	1	1	3	2	2	2	2	19
309	RE-440		Japan	2006	bacteraemia			Streptococcus agalactiae	Ib	9	1	4	1	3	3	2	10
310	RE-442		Japan	2006	bacteraemia			Streptococcus agalactiae	Ia	5	4	6	3	2	1	3	23
311	RE-447		Japan	2006	lower respiratory tract infection			Streptococcus agalactiae	VIII	1	1	2	1	1	2	2	1
312	RE-450		Japan	2006	bacteraemia			Streptococcus agalactiae	III	5	4	4	3	2	3	3	24
313	RE-458		Japan	2006	cellulitis			Streptococcus agalactiae	V	1	1	2	1	1	2	2	1
314	RE-462		Japan	2006	osteomyelitis			Streptococcus agalactiae	Ib	9	1	4	1	3	3	2	10
315	RE-468		Japan	2006	bacteraemia			Streptococcus agalactiae	VI	1	1	2	1	1	2	2	1
316	RE-474		Japan	2006	bacteraemia			Streptococcus agalactiae	Ib	9	1	4	1	3	3	2	10
317	RE-475		Japan	2006	bacteraemia			Streptococcus agalactiae	III	1	1	3	2	2	2	2	19
318	RE-476		Japan	2006	meningitis			Streptococcus agalactiae	III	1	1	3	2	2	2	2	19
319	RE-477		Japan	2006	meningitis			Streptococcus agalactiae	Ib	9	1	4	1	3	3	2	10
320	RE-478		Japan	2006	bacteraemia			Streptococcus agalactiae	Ia	1	1	2	1	1	2	2	1
321	RE-479		Japan	2006	bacteraemia			Streptococcus agalactiae	V	1	1	2	1	1	2	2	1
322	RE-480		Japan	2006	meningitis			Streptococcus agalactiae	III	2	1	1	2	1	1	1	17
323	RE-481		Japan	2006	bacteraemia			Streptococcus agalactiae	V	1	1	3	2	2	2	2	19
324	RE-482		Japan	2006	bacteraemia			Streptococcus agalactiae	II	1	1	2	1	1	2	2	1
325	RE-483		Japan	2006	bacteraemia			Streptococcus agalactiae	III	2	1	1	2	1	1	1	17
326	RE-484		Japan	2006	bacteraemia			Streptococcus agalactiae	III	2	1	1	2	1	1	1	17
327	RE-487		Japan	2006	bacteraemia			Streptococcus agalactiae	VI	1	1	2	1	1	2	2	1
328	RE-489		Japan	2006	bacteraemia			Streptococcus agalactiae	II	1	1	2	1	1	2	2	1
329	RE-490		Japan	2006	meningitis			Streptococcus agalactiae	III	2	1	1	2	1	1	1	17
330	RE-493		Japan	2006	meningitis			Streptococcus agalactiae	III	2	1	1	2	1	1	1	17
331	392	Strep Net S19	Germany	2001				Streptococcus agalactiae		10	1	2	1	3	2	5	558
332	432	SESPD E 340	Germany	2002				Streptococcus agalactiae		1	1	16	2	2	2	5	559
333	8004R		Italy	2009	carrier			Streptococcus agalactiae	Ib	10	1	4	1	3	46	2	560
334	7885T		Italy	2009	carrier			Streptococcus agalactiae	II	1	1	3	5	2	45	2	561
335	7901T		Italy	2009	carrier			Streptococcus agalactiae	II	9	1	4	1	3	1	2	562
336	1160/05		Portugal	2005	carrier			Streptococcus agalactiae	Ib	1	10	3	1	1	12	2	563
337	152b		Irelnd	2011	meningitis			Streptococcus agalactiae	III	2	1	1	2	1	47	1	564
338	165b		Ireland		bacteraemia			Streptococcus agalactiae	Ib	95	1	4	1	1	2	2	565
339	166b		Ireland		bacteraemia			Streptococcus agalactiae	III	1	1	3	2	2	2	48	566
340	209800327		France	2009	endocarditis			Streptococcus agalactiae	V	106	1	3	1	1	2	2	567
341	210800903		France	2010	endocarditis			Streptococcus agalactiae	II	9	1	1	1	3	1	2	569
342	A11	HAJL2011070601	China	2011				Streptococcus agalactiae	Ia	16	1	6	2	51	9	2	568
343	NJZJ2011050502	129	China	2011				Streptococcus agalactiae	II	16	1	1	2	1	1	5	570
344	KSP8		Japan		meningitis			Streptococcus agalactiae	Ib	9	1	4	1	3	48	2	571
345	KSP354		Japan	2010	bacteraemia			Streptococcus agalactiae	III	1	1	3	2	2	49	2	572
346	MRY09-0020		Japan	2004	other			Streptococcus agalactiae	Ib	9	1	4	1	3	9	2	573
347	KSP658		Japan	2011	meningitis			Streptococcus agalactiae	III	108	1	1	2	1	1	1	574
348	KSP652		Japan	2011	bacteraemia			Streptococcus agalactiae	III	1	1	43	61	2	2	2	575
349	GI-002		Japan	2008	carrier			Streptococcus agalactiae	Ib	9	1	4	1	3	3	2	10
350	GI-040		Japan	2008	carrier			Streptococcus agalactiae	V	1	1	2	1	1	2	2	1
351	GI-044		Japan	2008	carrier			Streptococcus agalactiae	VI	1	1	2	1	1	2	2	1
352	GI-070		Japan	2008	carrier			Streptococcus agalactiae	Ia	5	4	6	3	2	1	3	23
353	GI-074		Japan	2008	carrier			Streptococcus agalactiae	VI	1	1	2	1	1	2	2	1
354	GI-083		Japan	2008	carrier			Streptococcus agalactiae	VIII	1	1	2	1	1	2	2	1
355	GI-088		Japan	2008	carrier			Streptococcus agalactiae	VI	1	1	2	1	1	2	2	1
356	GI-089		Japan	2008	carrier			Streptococcus agalactiae	Ia	5	4	6	3	2	1	3	23
357	GI-109		Japan	2008	carrier			Streptococcus agalactiae	V	1	1	2	1	1	2	2	1
358	GI-131		Japan	2008	carrier			Streptococcus agalactiae	Ib	9	1	4	1	3	3	2	10
359	GI-144		Japan	2009	carrier			Streptococcus agalactiae	III	1	1	43	2	2	2	2	335
360	GI-156		Japan	2009	carrier			Streptococcus agalactiae	Ia	5	4	6	3	2	1	3	23
361	GI-164		Japan	2009	carrier			Streptococcus agalactiae	Ib	9	1	4	1	3	3	2	10
362	GI-178		Japan	2009	carrier			Streptococcus agalactiae	VI	1	1	2	1	1	2	2	1
363	GI-179		Japan	2009	carrier			Streptococcus agalactiae	Ib	9	1	4	1	3	3	2	10
364	GI-209		Japan	2009	carrier			Streptococcus agalactiae	Ib	9	1	4	1	3	3	2	10
365	GI-218		Japan	2009	carrier			Streptococcus agalactiae	Ia	5	4	6	3	2	1	3	23
366	GI-232		Japan	2009	carrier			Streptococcus agalactiae	Ib	9	1	4	1	3	3	2	10
367	GI-233		Japan	2009	carrier			Streptococcus agalactiae	V	1	1	2	1	1	2	2	1
368	GI-239		Japan	2009	carrier			Streptococcus agalactiae	Ib	9	1	4	1	3	3	2	10
369	GI-241		Japan	2009	carrier			Streptococcus agalactiae	VIII	1	1	2	1	1	2	2	1
370	GI-245		Japan	2009	carrier			Streptococcus agalactiae	III	1	1	3	2	2	2	2	19
371	GI-251		Japan	2009	carrier			Streptococcus agalactiae	VIII	1	1	2	1	1	2	2	1
372	GI-253		Japan	2009	carrier			Streptococcus agalactiae	Ia	5	4	6	3	2	1	3	23
373	GI-255		Japan	2009	carrier			Streptococcus agalactiae	VI	1	1	2	1	1	2	2	1
374	GI-274		Japan	2009	carrier			Streptococcus agalactiae	V	1	1	2	1	1	2	2	1
375	GI-277		Japan	2009	carrier			Streptococcus agalactiae	V	1	1	2	1	1	2	2	1
376	GI-278		Japan	2009	carrier			Streptococcus agalactiae	VI	1	1	2	1	1	2	2	1
377	GI-279		Japan	2009	carrier			Streptococcus agalactiae	VI	1	1	2	1	1	2	2	1
378	GI-280		Japan	2009	carrier			Streptococcus agalactiae	Ib	9	1	4	1	3	3	2	10
379	GI-284		Japan	2009	carrier			Streptococcus agalactiae	III	1	1	3	2	2	2	2	19
380	GI-300		Japan	2009	carrier			Streptococcus agalactiae	VIII	1	1	2	1	1	2	2	1
381	GI-305		Japan	2009	carrier			Streptococcus agalactiae	Ib	9	1	4	1	3	3	2	10
382	GI-309		Japan	2009	carrier			Streptococcus agalactiae	VIII	1	1	2	1	1	2	2	1
383	GI-313①		Japan	2009	carrier			Streptococcus agalactiae	VIII	1	1	2	1	1	2	2	1
384	GI-313②		Japan	2009	carrier			Streptococcus agalactiae	Ia	5	4	1	3	2	1	3	144
385	GI-314		Japan	2009	carrier			Streptococcus agalactiae	VI	1	1	2	1	1	2	2	1
386	GI-323		Japan	2009	carrier			Streptococcus agalactiae	II	1	1	2	1	1	2	2	1
387	GI-329		Japan	2009	carrier			Streptococcus agalactiae	Ia	5	4	6	3	2	1	3	23
388	GI-340		Japan	2009	carrier			Streptococcus agalactiae	Ib	10	1	4	1	3	3	2	12
389	GI-343		Japan	2009	carrier			Streptococcus agalactiae	III	1	1	43	2	2	2	2	335
390	GI-350		Japan	2009	carrier			Streptococcus agalactiae	VI	1	1	2	1	1	2	2	1
391	GI-353		Japan	2009	carrier			Streptococcus agalactiae	II	1	1	3	5	2	2	2	28
392	GI-359		Japan	2009	carrier			Streptococcus agalactiae	III	1	1	43	2	2	2	2	335
393	GI-360		Japan	2009	carrier			Streptococcus agalactiae	V	1	1	3	2	2	2	2	19
394	GI-374		Japan	2009	carrier			Streptococcus agalactiae	III	1	1	3	2	2	2	2	19
395	GI-380		Japan	2009	carrier			Streptococcus agalactiae	III	1	1	43	2	2	2	2	335
396	GI-381		Japan	2009	carrier			Streptococcus agalactiae	Ib	9	1	4	1	3	3	2	10
397	GI-408		Japan	2009	carrier			Streptococcus agalactiae	Ia	5	4	6	3	2	1	3	23
398	GI-409		Japan	2009	carrier			Streptococcus agalactiae	Ia	5	4	6	3	2	1	3	23
399	GI-440		Japan	2009	carrier			Streptococcus agalactiae	VI	1	1	2	1	1	2	2	1
400	GI-442		Japan	2009	carrier			Streptococcus agalactiae	Ib	9	1	4	1	3	3	2	10
401	GI-446		Japan	2009	carrier			Streptococcus agalactiae	VIII	1	1	2	1	1	2	2	1
402	GI-465		Japan	2009	carrier			Streptococcus agalactiae	V	1	1	2	1	1	2	2	1
403	GI-467		Japan	2009	carrier			Streptococcus agalactiae	Ia	5	4	6	3	2	1	3	23
404	GI-468		Japan	2009	carrier			Streptococcus agalactiae	V	1	1	2	1	1	2	2	1
405	GI-475		Japan	2009	carrier			Streptococcus agalactiae	II	10	1	4	1	3	3	2	12
406	GI-488		Japan	2009	carrier			Streptococcus agalactiae	Ia	5	4	6	3	2	1	3	23
407	GI-494		Japan	2009	carrier			Streptococcus agalactiae	V	1	1	2	1	1	2	2	1
408	GI-497		Japan	2009	carrier			Streptococcus agalactiae	VI	1	1	2	1	1	2	2	1
409	GI-500		Japan	2009	carrier			Streptococcus agalactiae	Ia	5	4	6	3	2	1	3	23
410	GI-509		Japan	2009	carrier			Streptococcus agalactiae	V	1	1	2	1	1	2	2	1
411	GI-517		Japan	2009	carrier			Streptococcus agalactiae	V	1	1	3	2	2	2	2	19
412	GI-525		Japan	2009	carrier			Streptococcus agalactiae	Ia	5	4	6	3	2	1	3	23
413	GI-529		Japan	2009	carrier			Streptococcus agalactiae	Ib	9	1	4	1	3	3	2	10
414	GI-533		Japan	2009	carrier			Streptococcus agalactiae	VI	1	1	2	1	1	2	2	1
415	GI-541		Japan	2009	carrier			Streptococcus agalactiae	II	13	3	1	3	1	1	1	22
416	GI-555		Japan	2009	carrier			Streptococcus agalactiae	IV	1	1	3	1	1	12	2	196
417	GI-556		Japan	2009	carrier			Streptococcus agalactiae	Ia	5	4	6	3	2	1	3	23
418	GI-557		Japan	2009	carrier			Streptococcus agalactiae	III	1	1	3	4	2	2	2	27
419	GI-568		Japan	2009	carrier			Streptococcus agalactiae	Ia	5	4	6	3	2	1	3	23
420	GI-591		Japan	2009	carrier			Streptococcus agalactiae	IV	1	1	3	1	1	12	2	196
421	GI-612		Japan	2009	carrier			Streptococcus agalactiae	VI	1	1	2	1	1	2	2	1
422	GI-635		Japan	2009	carrier			Streptococcus agalactiae	III	1	1	3	2	2	2	2	19
423	GI-639		Japan	2009	carrier			Streptococcus agalactiae	VI	1	1	2	1	1	2	2	1
424	GI-644		Japan	2009	carrier			Streptococcus agalactiae	VIII	1	1	2	1	1	2	2	1
425	GI-649		Japan	2009	carrier			Streptococcus agalactiae	III	1	1	43	2	2	2	2	335
426	GI-653		Japan	2009	carrier			Streptococcus agalactiae	Ib	9	1	4	1	3	3	2	10
427	GI-657		Japan	2010	carrier			Streptococcus agalactiae	VIII	1	1	2	1	1	2	2	1
428	GI-658		Japan	2010	carrier			Streptococcus agalactiae	III	1	1	43	2	2	2	2	335
429	GI-662		Japan	2010	carrier			Streptococcus agalactiae	Ib	9	1	4	1	3	3	2	10
430	GI-714		Japan	2010	carrier			Streptococcus agalactiae	III	1	1	43	2	2	2	2	335
431	GI-724		Japan	2010	carrier			Streptococcus agalactiae	VI	1	1	2	1	1	2	2	1
432	GI-734		Japan	2010	carrier			Streptococcus agalactiae	Ib	9	1	4	1	3	3	2	10
433	GI-747		Japan	2010	carrier			Streptococcus agalactiae	VI	1	1	2	1	1	2	2	1
434	GI-754		Japan	2010	carrier			Streptococcus agalactiae	III	1	1	43	2	2	2	2	335
435	GI-757		Japan	2010	carrier			Streptococcus agalactiae	Ib	9	1	4	1	3	3	2	10
436	GI-787		Japan	2010	carrier			Streptococcus agalactiae	VIII	1	1	2	1	1	2	2	1
437	GI-796		Japan	2010	carrier			Streptococcus agalactiae	III	1	1	3	2	2	2	2	19
438	GI-818		Japan	2010	carrier			Streptococcus agalactiae	NT	1	1	2	1	1	2	2	1
439	GI-820		Japan	2010	carrier			Streptococcus agalactiae	IV	1	1	3	1	1	12	2	196
440	GI-826		Japan	2010	carrier			Streptococcus agalactiae	V	1	1	2	1	1	2	2	1
441	GI-832		Japan	2010	carrier			Streptococcus agalactiae	V	1	1	2	1	1	2	2	1
442	GI-844		Japan	2010	carrier			Streptococcus agalactiae	II	1	1	2	1	1	2	2	1
443	GI-850		Japan	2010	carrier			Streptococcus agalactiae	V	1	1	2	1	1	2	2	1
444	GI-864		Japan	2010	carrier			Streptococcus agalactiae	VIII	1	1	2	1	1	2	2	1
445	GI-866		Japan	2010	carrier			Streptococcus agalactiae	IV	2	25	1	2	1	1	1	291
446	GI-867		Japan	2010	carrier			Streptococcus agalactiae	V	1	1	5	4	1	4	6	26
447	GI-875		Japan	2010	carrier			Streptococcus agalactiae	Ia	5	4	6	3	2	1	3	23
448	GI-900		Japan	2010	carrier			Streptococcus agalactiae	Ib	9	1	4	1	3	3	2	10
449	GI-906		Japan	2010	carrier			Streptococcus agalactiae	V	1	1	3	2	2	2	2	19
450	GI-912		Japan	2010	carrier			Streptococcus agalactiae	III	1	1	43	2	2	2	2	335
451	GI-923		Japan	2010	carrier			Streptococcus agalactiae	Ib	9	1	4	1	3	3	2	10
452	GI-926		Japan	2010	carrier			Streptococcus agalactiae	V	1	1	2	1	1	2	2	1
453	GI-928		Japan	2010	carrier			Streptococcus agalactiae	V	1	1	2	1	1	2	2	1
454	GI-935		Japan	2010	carrier			Streptococcus agalactiae	Ia	5	4	6	3	2	1	3	23
455	GI-958		Japan	2010	carrier			Streptococcus agalactiae	Ia	5	4	6	3	2	1	3	23
456	GI-970		Japan	2010	carrier			Streptococcus agalactiae	Ib	9	1	4	1	3	3	2	10
457	GI-972		Japan	2010	carrier			Streptococcus agalactiae	III	1	1	3	2	2	2	2	19
458	GI-974		Japan	2010	carrier			Streptococcus agalactiae	III	1	1	3	2	2	2	2	19
459	GI-983		Japan	2010	carrier			Streptococcus agalactiae	Ib	9	1	4	1	3	3	2	10
460	GI-1001		Japan	2010	carrier			Streptococcus agalactiae	III	1	1	43	2	2	2	2	335
461	GI-1017		Japan	2010	carrier			Streptococcus agalactiae	Ia	5	4	1	3	2	1	3	144
462	GI-1024		Japan	2010	carrier			Streptococcus agalactiae	V	1	1	5	4	1	4	6	26
463	GI-1026		Japan	2010	carrier			Streptococcus agalactiae	Ib	10	1	4	1	3	3	2	12
464	GD2010008-001		China	2010	meningitis			Streptococcus agalactiae	Ia	10	1	2	1	3	2	2	7
465	KK-0008		Japan	2010	bacteraemia			Streptococcus agalactiae	II	1	1	2	1	1	2	2	1
466	KK-0014		Japan	2010	bacteraemia			Streptococcus agalactiae	VI	1	1	2	1	1	2	2	1
467	KK-0017		Japan	2010	native joint infection			Streptococcus agalactiae	II	1	1	2	1	1	2	2	1
468	KK-0065		Japan	2010	bacteraemia			Streptococcus agalactiae	Ib	9	1	4	1	3	3	2	10
469	KK-0075		Japan	2010	cellulitis			Streptococcus agalactiae	Ib	9	1	4	1	3	3	2	10
470	KK-0082		Japan	2010	bacteraemia			Streptococcus agalactiae	Ib	9	1	4	1	3	3	2	10
471	KK-0091		Japan	2010	other			Streptococcus agalactiae	II	1	1	2	1	1	2	2	1
472	KK-0095		Japan	2010	cellulitis			Streptococcus agalactiae	V	1	1	2	1	1	2	2	1
473	KK-0102		Japan	2010	bacteraemia			Streptococcus agalactiae	VI	1	1	2	1	1	2	2	1
474	KK-0132		Japan	2010	lower respiratory tract infection			Streptococcus agalactiae	III	1	1	2	1	1	2	2	1
475	KK-0146		Japan	2010	lower respiratory tract infection			Streptococcus agalactiae	Ib	1	1	2	1	1	2	2	1
476	KK-0147		Japan	2010	meningitis			Streptococcus agalactiae	VIII	1	1	2	1	1	2	2	1
477	KK-0155		Japan	2010	bacteraemia			Streptococcus agalactiae	V	1	1	5	4	1	4	6	26
478	KK-0159		Japan	2010	bacteraemia			Streptococcus agalactiae	V	1	1	2	1	1	2	2	1
479	KK-0160		Japan	2010	meningitis			Streptococcus agalactiae	III	1	1	43	2	2	2	2	335
480	KK-0164		Japan	2010	endometritis			Streptococcus agalactiae	V	1	1	2	1	1	2	2	1
481	KK-0168		Japan	2010	other			Streptococcus agalactiae	Ib	9	1	4	1	3	3	2	10
482	KK-0171		Japan	2010	meningitis			Streptococcus agalactiae	III	1	1	43	2	2	2	2	335
483	KK-0222		Japan	2010	cellulitis	other		Streptococcus agalactiae	Ib	9	1	4	1	3	3	2	10
484	KK-0227		Japan	2010	bacteraemia			Streptococcus agalactiae	Ib	9	1	4	1	3	3	2	10
485	KK-0232		Japan	2010	cellulitis			Streptococcus agalactiae	VI	1	1	2	1	1	2	2	1
486	KK-0241		Japan	2010	other			Streptococcus agalactiae	II	10	1	4	1	3	3	2	12
487	KK-0243		Japan	2010	bacteraemia			Streptococcus agalactiae	V	1	1	2	1	1	2	2	1
488	KK-0244		Japan	2010	bacteraemia			Streptococcus agalactiae	III	1	1	3	4	2	2	2	27
489	KK-0245		Japan	2010	bacteraemia			Streptococcus agalactiae	Ia	1	1	4	1	1	3	4	4
490	KK-0246		Japan	2010	cellulitis	lower respiratory tract infection		Streptococcus agalactiae	Ib	9	1	4	1	3	3	2	10
491	KK-0247		Japan	2010	other			Streptococcus agalactiae	Ia	5	4	6	3	2	1	3	23
492	KK-0250		Japan	2010	bacteraemia			Streptococcus agalactiae	Ib	9	1	4	1	3	3	2	10
493	KK-0252		Japan	2010	bacteraemia			Streptococcus agalactiae	Ib	9	1	4	1	3	3	2	10
494	KK-0254		Japan	2010	bacteraemia			Streptococcus agalactiae	V	1	1	5	4	1	4	6	26
495	KK-0261		Japan	2010	bacteraemia			Streptococcus agalactiae	Ib	9	1	4	1	3	3	2	10
496	KK-0263		Japan	2010	bacteraemia			Streptococcus agalactiae	Ib	9	1	4	1	3	3	2	10
497	KK-0265		Japan	2010	cellulitis			Streptococcus agalactiae	VI	1	1	2	1	1	2	2	1
498	KK-0271		Japan	2010	cellulitis			Streptococcus agalactiae	V	1	1	2	1	1	2	2	1
499	KK-0274		Japan	2010	bacteraemia			Streptococcus agalactiae	VI	1	1	2	1	1	2	2	1
500	KK-0279		Japan	2010	cellulitis	native joint infection		Streptococcus agalactiae	III	1	1	3	2	2	2	2	19
501	KK-0284		Japan	2010	osteomyelitis			Streptococcus agalactiae	Ia	5	4	1	3	2	1	3	144
502	KK-0287		Japan	2010	endocarditis			Streptococcus agalactiae	Ib	9	1	4	1	3	3	2	10
503	KK-0290		Japan	2010	bacteraemia			Streptococcus agalactiae	VI	1	1	2	1	1	2	2	1
504	KK-0298		Japan	2010	bacteraemia			Streptococcus agalactiae	III	1	1	43	2	2	2	2	335
505	KK-0301		Japan	2010	bacteraemia			Streptococcus agalactiae	VI	1	1	2	1	1	2	2	1
506	KK-0303		Japan	2010	bacteraemia			Streptococcus agalactiae	Ib	9	1	4	1	3	3	2	10
507	KK-0306		Japan	2010	bacteraemia			Streptococcus agalactiae	Ib	9	1	4	1	3	3	2	10
508	KK-0309		Japan	2010	cellulitis			Streptococcus agalactiae	Ib	9	1	4	1	3	3	2	10
509	KK-0319		Japan	2010	cellulitis			Streptococcus agalactiae	Ib	9	1	4	1	3	3	2	10
510	KK-0329		Japan	2010	endocarditis			Streptococcus agalactiae	NT	5	4	6	3	2	1	3	23
511	KK-0333		Japan	2010	meningitis	bacteraemia	lower respiratory tract infection	Streptococcus agalactiae	Ib	9	1	4	1	3	3	2	10
512	KK-0336		Japan	2010	lower respiratory tract infection			Streptococcus agalactiae	II	1	1	2	1	1	2	2	1
513	KK-0347		Japan	2010	meningitis	bacteraemia		Streptococcus agalactiae	Ib	9	1	4	1	3	3	2	10
514	KK-0355		Japan	2010	cellulitis			Streptococcus agalactiae	V	1	1	2	1	1	2	2	1
515	KK-0358		Japan	2010	bacteraemia			Streptococcus agalactiae	VIII	1	1	2	1	1	2	2	1
516	KK-0366		Japan	2010	bacteraemia			Streptococcus agalactiae	VIII	1	1	2	1	1	2	2	1
517	KK-0371		Japan	2010	endocarditis			Streptococcus agalactiae	VIII	1	1	2	1	1	2	2	1
518	KK-0373		Japan	2010	meningitis	cellulitis	endocarditis	Streptococcus agalactiae	Ib	9	1	4	1	3	3	2	10
519	KK-0374		Japan	2010	bacteraemia			Streptococcus agalactiae	V	1	1	2	1	1	2	2	1
520	KK-0388		Japan	2010	bacteraemia			Streptococcus agalactiae	Ib	9	1	4	1	3	3	2	10
521	KK-0391		Japan	2010	bacteraemia			Streptococcus agalactiae	Ib	1	1	2	1	1	2	2	1
522	KK-0397		Japan	2010	other			Streptococcus agalactiae	Ib	9	1	4	1	3	3	2	10
523	KK-0401		Japan	2010	bacteraemia			Streptococcus agalactiae	Ia	5	4	1	3	2	1	3	144
524	KK-0416		Japan	2010	other			Streptococcus agalactiae	VI	1	1	2	1	1	2	2	1
525	KK-0439		Japan	2010	bacteraemia			Streptococcus agalactiae	Ib	9	1	4	1	3	3	2	10
526	KK-0442		Japan	2010	bacteraemia			Streptococcus agalactiae	III	1	1	43	2	2	2	2	335
527	KK-0446		Japan	2010	bacteraemia			Streptococcus agalactiae	Ib	9	1	4	1	3	3	2	10
528	KK-0456		Japan	2010	cellulitis			Streptococcus agalactiae	VIII	1	1	2	1	1	2	2	1
529	KK-0464		Japan	2010	lower respiratory tract infection	bacteraemia		Streptococcus agalactiae	Ib	9	1	4	1	3	3	2	10
530	KK-0466		Japan	2010	lower respiratory tract infection			Streptococcus agalactiae	II	1	1	2	1	1	2	2	1
531	KK-0471		Japan	2010	endocarditis			Streptococcus agalactiae	III	1	1	3	2	2	2	2	19
532	KK-0485		Japan	2010	cellulitis			Streptococcus agalactiae	Ib	9	1	4	1	3	3	2	10
533	KK-0487		Japan	2010	bacteraemia			Streptococcus agalactiae	III	1	1	3	2	2	2	2	19
534	KK-0492		Japan	2010	cellulitis	lower respiratory tract infection		Streptococcus agalactiae	V	1	1	2	1	1	2	2	1
535	KK-0505		Japan	2010	bacteraemia			Streptococcus agalactiae	Ib	9	1	4	1	3	3	2	10
536	KK-0509		Japan	2010	bacteraemia			Streptococcus agalactiae	Ib	9	1	4	1	3	3	2	10
537	KK-0511		Japan	2010	bacteraemia			Streptococcus agalactiae	Ib	9	1	4	1	3	3	2	10
538	KK-0514		Japan	2010	bacteraemia			Streptococcus agalactiae	V	1	1	2	1	1	2	2	1
539	KK-0518		Japan	2010	bacteraemia			Streptococcus agalactiae	Ib	9	1	4	1	3	3	2	10
540	KK-0525		Japan	2010	bacteraemia			Streptococcus agalactiae	Ib	9	1	4	1	3	3	2	10
541	KK-0526		Japan	2010	bacteraemia			Streptococcus agalactiae	V	1	1	2	1	1	2	2	1
542	KK-0531		Japan	2010	cellulitis	bacteraemia		Streptococcus agalactiae	Ib	9	1	4	1	3	3	2	10
543	KK-0539		Japan	2010	bacteraemia			Streptococcus agalactiae	Ia	5	4	6	3	2	1	3	23
544	KK-0542		Japan	2010	bacteraemia			Streptococcus agalactiae	V	1	1	2	1	1	2	2	1
545	KK-0549		Japan	2010	bacteraemia			Streptococcus agalactiae	Ib	9	1	4	1	3	3	2	10
546	KK-0554		Japan	2010	cellulitis	bacteraemia		Streptococcus agalactiae	V	1	1	2	1	1	2	2	1
547	KK-0566		Japan	2010	other			Streptococcus agalactiae	V	1	1	2	1	1	2	2	1
548	KK-0569		Japan	2010	native joint infection			Streptococcus agalactiae	III	2	1	1	2	1	1	1	17
549	KK-0575		Japan	2010	bacteraemia			Streptococcus agalactiae	V	1	1	5	4	1	4	6	26
550	KK-0585		Japan	2010	native joint infection			Streptococcus agalactiae	Ib	9	1	4	1	3	3	2	10
551	KK-0588		Japan	2010	bacteraemia			Streptococcus agalactiae	Ib	9	1	4	1	3	3	2	10
552	KK-0589		Japan	2010	other			Streptococcus agalactiae	II	1	1	2	1	1	2	2	1
553	KK-0604		Japan	2010	cellulitis			Streptococcus agalactiae	VIII	1	1	2	1	1	2	2	1
554	KK-0605		Japan	2010	meningitis			Streptococcus agalactiae	Ib	9	1	4	1	3	3	2	10
555	KK-0607		Japan	2010	cellulitis			Streptococcus agalactiae	II	1	1	2	1	1	2	2	1
556	KK-0612		Japan	2010	bacteraemia			Streptococcus agalactiae	V	1	1	2	1	1	2	2	1
557	KK-0628		Japan	2010	lower respiratory tract infection			Streptococcus agalactiae	VI	1	1	2	1	1	2	2	1
558	KK-0633		Japan	2010	endocarditis			Streptococcus agalactiae	V	1	1	2	1	1	2	2	1
559	KK-0663		Japan	2010	native joint infection			Streptococcus agalactiae	Ia	5	4	6	3	2	1	3	23
560	KK-0668		Japan	2010	chorioamnionitis			Streptococcus agalactiae	III	2	1	1	2	1	1	1	17
561	KK-0681		Japan	2010	native joint infection			Streptococcus agalactiae	V	1	1	5	4	1	4	6	26
562	KK-0684		Japan	2010	bacteraemia			Streptococcus agalactiae	V	1	1	2	1	1	2	2	1
563	KK-0687		Japan	2010	meningitis			Streptococcus agalactiae	Ib	9	1	4	1	3	3	2	10
564	KK-0698		Japan	2010	bacteraemia			Streptococcus agalactiae	Ib	9	1	4	1	3	3	2	10
565	KK-0717		Japan	2010	bacteraemia			Streptococcus agalactiae	Ib	9	1	4	1	3	3	2	10
566	KK-0722		Japan	2010	bacteraemia			Streptococcus agalactiae	VII	1	1	2	1	1	2	2	1
567	KK-0735		Japan	2010	bacteraemia			Streptococcus agalactiae	Ib	9	1	2	1	3	2	2	6
568	KK-0737		Japan	2010	bacteraemia			Streptococcus agalactiae	III	1	1	3	2	2	2	2	19
569	KK-0753		Japan	2010	cellulitis	bacteraemia		Streptococcus agalactiae	Ib	9	1	4	1	3	3	2	10
570	KK-0762		Japan	2010	native joint infection			Streptococcus agalactiae	Ib	9	1	4	1	3	3	2	10
571	KK-0763		Japan	2010	other			Streptococcus agalactiae	Ib	10	1	4	1	3	3	2	12
572	KK-0770		Japan	2010	bacteraemia			Streptococcus agalactiae	V	1	1	2	1	1	2	2	1
573	KK-0773		Japan	2010	lower respiratory tract infection	bacteraemia		Streptococcus agalactiae	Ib	9	1	4	1	3	3	2	10
574	KK-0810		Japan	2010	bacteraemia			Streptococcus agalactiae	Ib	9	1	4	1	3	3	2	10
575	KK-0833		Japan	2010	bacteraemia			Streptococcus agalactiae	Ia	5	4	6	3	2	1	3	23
576	KK-0834		Japan	2010	bacteraemia			Streptococcus agalactiae	Ib	9	1	4	1	3	3	2	10
577	KK-0835		Japan	2010	bacteraemia			Streptococcus agalactiae	III	1	1	3	2	2	2	2	19
578	KK-0836		Japan	2010	bacteraemia			Streptococcus agalactiae	Ia	5	4	6	3	2	1	3	23
579	KK-0842		Japan	2010	lower respiratory tract infection			Streptococcus agalactiae	III	5	4	4	3	2	3	1	464
580	KK-0850		Japan	2010	bacteraemia			Streptococcus agalactiae	V	1	1	2	1	1	2	2	1
581	KK-0851		Japan	2010	other			Streptococcus agalactiae	VI	1	1	2	1	1	2	2	1
582	KK-0852		Japan	2010	bacteraemia			Streptococcus agalactiae	VIII	1	1	2	1	1	2	2	1
583	KK-0872		Japan	2010	cellulitis			Streptococcus agalactiae	III	5	4	4	3	2	3	1	464
584	KK-0873		Japan	2010	native joint infection			Streptococcus agalactiae	V	5	4	4	3	2	3	3	24
585	KK-0879		Japan	2010	other			Streptococcus agalactiae	Ib	1	1	4	1	1	3	2	3
586	KK-0880		Japan	2010	native joint infection			Streptococcus agalactiae	V	1	1	2	1	1	2	2	1
587	KK-0886		Japan	2010	bacteraemia			Streptococcus agalactiae	V	1	1	2	1	1	2	2	1
588	KK-0889		Japan	2010	bacteraemia			Streptococcus agalactiae	VI	1	1	2	1	1	2	2	1
589	KK-0892		Japan	2010	cellulitis			Streptococcus agalactiae	III	1	1	43	2	2	2	2	335
590	KK-0911		Japan	2010	other			Streptococcus agalactiae	V	1	1	2	1	1	2	2	1
591	KK-0918		Japan	2010	other			Streptococcus agalactiae	Ib	9	1	4	1	3	3	2	10
592	KK-0923		Japan	2010	cellulitis	bacteraemia		Streptococcus agalactiae	III	1	1	43	2	2	2	2	335
593	KK-0925		Japan	2010	lower respiratory tract infection			Streptococcus agalactiae	Ib	1	1	2	1	1	2	2	1
594	KK-0937		Japan	2010	bacteraemia			Streptococcus agalactiae	Ib	9	1	4	1	3	3	2	10
595	KK-0938		Japan	2010	bacteraemia			Streptococcus agalactiae	Ib	9	1	4	1	3	3	2	10
596	KK-0944		Japan	2010	lower respiratory tract infection			Streptococcus agalactiae	Ib	9	1	4	1	3	3	2	10
597	KK-0961		Japan	2010	bacteraemia			Streptococcus agalactiae	Ib	9	1	4	1	3	3	2	10
598	KK-0963		Japan	2010	endocarditis			Streptococcus agalactiae	Ib	9	1	4	1	3	3	2	10
599	KK-0966		Japan	2010	bacteraemia			Streptococcus agalactiae	III	1	1	43	2	2	2	2	335
600	KK-0967		Japan	2010	other			Streptococcus agalactiae	Ib	9	1	4	1	3	3	2	10
601	KK-0980		Japan	2010	bacteraemia			Streptococcus agalactiae	Ia	5	4	6	3	2	1	3	23
602	KK-1006		Japan	2010	cellulitis			Streptococcus agalactiae	III	1	1	43	2	2	2	2	335
603	KK-1007		Japan	2010	bacteraemia			Streptococcus agalactiae	VI	1	1	2	1	1	2	2	1
604	KK-1011		Japan	2010	bacteraemia			Streptococcus agalactiae	VIII	1	1	2	1	1	2	2	1
605	KK-1013		Japan	2010	bacteraemia			Streptococcus agalactiae	V	1	1	2	1	1	2	2	1
606	KK-1014		Japan	2010	bacteraemia			Streptococcus agalactiae	VI	1	1	2	1	1	2	2	1
607	KK-1018		Japan	2010	other			Streptococcus agalactiae	V	1	1	3	2	2	2	2	19
608	KK-1019		Japan	2010	lower respiratory tract infection			Streptococcus agalactiae	VI	1	1	2	1	1	2	2	1
609	KK-1026		Japan	2010	other			Streptococcus agalactiae	Ib	9	1	4	1	3	3	2	10
610	KK-1027		Japan	2010	lower respiratory tract infection	bacteraemia		Streptococcus agalactiae	Ib	9	1	4	1	3	3	2	10
611	KK-1031		Japan	2010	other			Streptococcus agalactiae	Ib	9	1	4	1	3	3	2	10
612	KK-1035		Japan	2010	cellulitis			Streptococcus agalactiae	VI	1	1	2	1	1	2	2	1
613	KK-1038		Japan	2010	endocarditis			Streptococcus agalactiae	V	1	1	2	1	1	2	2	1
614	KK-1045		Japan	2010	other			Streptococcus agalactiae	Ia	5	4	6	3	2	1	3	23
615	KK-1063		Japan	2010	bacteraemia			Streptococcus agalactiae	Ib	9	1	4	1	3	3	2	10
616	KK-1081		Japan	2010	bacteraemia			Streptococcus agalactiae	Ib	9	1	4	1	3	3	2	10
617	KK-1093		Japan	2010	bacteraemia			Streptococcus agalactiae	Ib	9	1	4	1	3	3	2	10
618	KK-1098		Japan	2010	bacteraemia			Streptococcus agalactiae	Ib	9	1	4	1	3	3	2	10
619	KK-1099		Japan	2010	bacteraemia			Streptococcus agalactiae	Ib	9	1	4	1	3	3	2	10
620	KK-1102		Japan	2010	lower respiratory tract infection			Streptococcus agalactiae	Ib	9	1	4	1	3	3	2	10
621	KK-1119		Japan	2010	bacteraemia			Streptococcus agalactiae	Ib	9	1	4	1	3	3	2	10
622	KK-1121		Japan	2010	bacteraemia			Streptococcus agalactiae	Ib	9	1	4	1	3	3	2	10
623	KK-1132		Japan	2010	bacteraemia			Streptococcus agalactiae	II	1	1	2	1	1	2	2	1
624	KK-1140		Japan	2010	bacteraemia			Streptococcus agalactiae	Ib	9	1	4	1	3	3	2	10
625	KK-1146		Japan	2010	other			Streptococcus agalactiae	V	1	1	2	1	1	2	2	1
626	KK-1163		Japan	2010	bacteraemia			Streptococcus agalactiae	II	1	1	2	1	1	2	2	1
627	KK-1175		Japan	2010	bacteraemia			Streptococcus agalactiae	VI	1	1	2	1	1	2	2	1
628	KK-1178		Japan	2010	cellulitis	bacteraemia		Streptococcus agalactiae	Ib	9	1	4	1	3	3	2	10
629	KK-1179		Japan	2010	bacteraemia			Streptococcus agalactiae	III	1	1	43	2	2	2	2	335
630	KK-1206		Japan	2010	other			Streptococcus agalactiae	Ib	9	1	4	1	3	3	2	10
631	KK-1213		Japan	2010	bacteraemia			Streptococcus agalactiae	Ib	9	1	4	1	3	3	2	10
632	KK-1220		Japan	2010	bacteraemia			Streptococcus agalactiae	Ib	9	1	4	1	3	3	2	10
633	KK-1244		Japan	2010	lower respiratory tract infection			Streptococcus agalactiae	Ib	1	1	4	1	3	3	2	358
634	KK-1251		Japan	2010	bacteraemia			Streptococcus agalactiae	Ib	9	1	4	1	3	3	2	10
635	KK-1252		Japan	2010	bacteraemia			Streptococcus agalactiae	VI	1	1	2	1	1	2	2	1
636	KK-1267		Japan	2010	bacteraemia			Streptococcus agalactiae	V	1	1	2	1	1	2	2	1
637	KK-1280		Japan	2010	bacteraemia	other		Streptococcus agalactiae	Ia	5	4	6	3	2	1	3	23
638	KK-0001		Japan	2010	meningitis			Streptococcus agalactiae	III	2	1	1	2	1	1	1	17
639	KK-0029		Japan	2010	meningitis	bacteraemia		Streptococcus agalactiae	III	1	1	43	2	2	2	2	335
640	KK-0049		Japan	2010	bacteraemia			Streptococcus agalactiae	Ia	5	4	1	3	2	1	3	144
641	KK-0050		Japan	2010	bacteraemia			Streptococcus agalactiae	III	1	1	3	4	2	2	2	27
642	KK-0096		Japan	2010	bacteraemia			Streptococcus agalactiae	III	2	1	1	2	1	1	1	17
643	KK-0215		Japan	2010	bacteraemia			Streptococcus agalactiae	III	1	1	43	2	2	2	2	335
644	KK-0216		Japan	2010	bacteraemia			Streptococcus agalactiae	Ia	5	4	6	3	2	1	3	23
645	KK-0217		Japan	2010	bacteraemia			Streptococcus agalactiae	Ia	5	4	6	3	2	1	3	23
646	KK-0220		Japan	2010	bacteraemia			Streptococcus agalactiae	III	2	1	1	2	1	1	1	17
647	KK-0262		Japan	2010	meningitis			Streptococcus agalactiae	Ia	5	4	6	3	2	1	3	23
648	KK-0280		Japan	2010	bacteraemia			Streptococcus agalactiae	III	1	1	43	2	2	2	2	335
649	KK-0292		Japan	2010	bacteraemia			Streptococcus agalactiae	VIII	1	1	2	1	1	2	2	1
650	KK-0316		Japan	2010	bacteraemia			Streptococcus agalactiae	Ia	5	4	6	3	2	1	3	23
651	KK-0330		Japan	2010	bacteraemia			Streptococcus agalactiae	Ia	5	4	4	3	2	3	3	24
652	KK-0344		Japan	2010	bacteraemia			Streptococcus agalactiae	Ia	5	4	6	3	2	1	3	23
653	KK-0349		Japan	2010	bacteraemia			Streptococcus agalactiae	III	1	1	3	2	2	2	2	19
654	KK-0360		Japan	2010	bacteraemia			Streptococcus agalactiae	VI	1	1	2	1	1	2	2	1
655	KK-0364		Japan	2010	meningitis			Streptococcus agalactiae	III	2	1	1	2	1	1	1	17
656	KK-0392		Japan	2010	bacteraemia	lower respiratory tract infection		Streptococcus agalactiae	Ib	9	1	4	1	3	3	2	10
657	KK-0393		Japan	2010	meningitis	bacteraemia	lower respiratory tract infection	Streptococcus agalactiae	Ia	5	4	6	3	2	1	3	23
658	KK-0462		Japan	2010	bacteraemia			Streptococcus agalactiae	III	1	1	43	2	2	2	2	335
659	KK-0479		Japan	2010	meningitis			Streptococcus agalactiae	III	2	1	1	2	1	1	1	17
660	KK-0480		Japan	2010	meningitis			Streptococcus agalactiae	III	2	1	1	2	1	1	1	17
661	KK-0503		Japan	2010	bacteraemia			Streptococcus agalactiae	Ib	9	1	4	1	3	3	2	10
662	KK-0536		Japan	2010	meningitis	bacteraemia		Streptococcus agalactiae	III	1	1	3	2	2	2	2	19
663	KK-0623		Japan	2010	bacteraemia			Streptococcus agalactiae	Ia	5	4	6	3	2	1	3	23
664	KK-0666		Japan	2010	meningitis			Streptococcus agalactiae	III	1	1	3	2	2	2	2	19
665	KK-0675		Japan	2010	bacteraemia			Streptococcus agalactiae	Ia	5	4	6	3	2	1	3	23
666	KK-0692		Japan	2010	cellulitis			Streptococcus agalactiae	III	2	1	1	2	1	1	1	17
667	KK-0724		Japan	2010	meningitis			Streptococcus agalactiae	III	1	1	43	2	2	2	2	335
668	KK-0730		Japan	2010	meningitis	bacteraemia		Streptococcus agalactiae	III	1	1	3	2	2	2	2	19
669	KK-0769		Japan	2010	meningitis			Streptococcus agalactiae	Ia	5	4	6	3	2	1	3	23
670	KK-0933		Japan	2010	bacteraemia			Streptococcus agalactiae	Ia	5	4	6	3	2	1	3	23
671	KK-0964		Japan	2010	meningitis	bacteraemia		Streptococcus agalactiae	III	2	1	1	2	1	1	1	17
672	KK-0976		Japan	2010	bacteraemia			Streptococcus agalactiae	III	1	1	43	2	2	2	2	335
673	KK-1104		Japan	2010	meningitis			Streptococcus agalactiae	III	2	1	1	2	1	1	1	17
674	KK-1118		Japan	2010	other			Streptococcus agalactiae	Ib	1	1	4	1	1	3	2	3
675	KK-1133		Japan	2010	bacteraemia			Streptococcus agalactiae	II	1	1	2	1	1	2	2	1
676	KK-1147		Japan	2010	other			Streptococcus agalactiae	Ib	9	1	4	1	3	3	2	10
677	KK-1161		Japan	2010	meningitis	bacteraemia		Streptococcus agalactiae	Ib	9	1	4	1	3	3	2	10
678	KK-1165		Japan	2010	bacteraemia			Streptococcus agalactiae	Ib	10	1	4	1	3	3	2	12
679	KK-1199		Japan	2010	meningitis			Streptococcus agalactiae	Ia	5	4	6	3	2	1	3	23
680	KK-1202		Japan	2010	bacteraemia			Streptococcus agalactiae	III	2	1	1	2	1	1	1	17
681	KK-1207		Japan	2010	meningitis			Streptococcus agalactiae	Ia	5	4	6	3	2	1	3	23
682	KK-1247		Japan	2010	meningitis			Streptococcus agalactiae	III	2	1	1	2	1	1	1	17
683	KK-1271		Japan	2010	meningitis			Streptococcus agalactiae	Ia	5	4	6	3	2	1	3	23
684	TBN1818553		South Africa	2005	bacteraemia			Streptococcus agalactiae	III	2	1	6	10	1	1	1	576
685	TBN2937114		South Africa		bacteraemia			Streptococcus agalactiae	III	2	4	1	10	1	1	1	577
686	S95858		South Africa		carrier			Streptococcus agalactiae	III	2	1	6	2	1	1	1	578
687	S43757		South Africa		carrier			Streptococcus agalactiae	II	9	1	4	1	2	3	2	579
688	S40983		South Africa		carrier			Streptococcus agalactiae	II	9	1	3	5	39	2	2	580
689	S29235		South Africa		carrier			Streptococcus agalactiae	Ia	5	4	6	3	9	1	1	581
690	TBN2475101		South Africa		bacteraemia			Streptococcus agalactiae	III	5	1	6	2	1	1	1	582
691	S52991		South Africa		carrier			Streptococcus agalactiae		5	1	6	2	1	1	1	582
692	S56307		South Africa		carrier			Streptococcus agalactiae	Ia	4	1	4	1	1	3	1	583
693	197b	M016010C	Ireland	2012	bacteraemia			Streptococcus agalactiae	III	2	1	1	62	1	1	1	584
694	694	cmusag1	Thailand	2011	other			Streptococcus agalactiae		16	1	6	2	9	9	2	103
695	695	cmusag2	Thailand	2011	other			Streptococcus agalactiae		1	1	2	1	1	2	2	1
696	696	cmusag3	Thailand	2011	other			Streptococcus agalactiae		1	1	2	1	1	2	2	1
697	697	cmusag4	Thailand	2011	other			Streptococcus agalactiae		16	1	6	2	9	9	2	103
698	698	cmusag5	Thailand	2011	other			Streptococcus agalactiae		16	1	6	2	9	9	2	103
699	699	cmusag6	Thailand	2010	other			Streptococcus agalactiae		16	1	6	2	9	9	2	103
700	700	cmusag7	Thailand	2010	other			Streptococcus agalactiae		16	1	6	2	9	9	2	103
701	701	cmusag8	Thailand	2011	other			Streptococcus agalactiae		16	1	6	2	9	9	2	103
702	702	cmusag9	Thailand	2010	other			Streptococcus agalactiae		10	1	12	1	3	2	5	585
703	703	cmusag10	Thailand	2010	other			Streptococcus agalactiae		16	1	6	2	9	9	2	103
704	704	cmusag11	Thailand	2011	other			Streptococcus agalactiae		16	1	6	2	9	9	2	103
705	705	cmusag12	Thailand	2010	other			Streptococcus agalactiae		16	1	6	2	9	9	2	103
706	STRE18		Spain	2011				Streptococcus agalactiae		13	3	1	63	1	1	1	586
707	Sy117		Romania	2009				Streptococcus agalactiae	II	65	1	3	2	2	2	2	587
708	MRI Z1-192	Z009-08278-0243	Denmark	2009				Streptococcus agalactiae		1	1	3	1	52	2	2	588
709	MRI Z1-213	481	Italy	2004				Streptococcus agalactiae		13	1	6	13	1	1	1	591
710	MRI Z1-215	766	Italy	2004				Streptococcus agalactiae		1	1	2	64	1	2	2	589
711	MRI Z1-218	1035	Italy	2005				Streptococcus agalactiae		10	1	4	1	53	3	2	590
712	GBS_19		Romania	2012	carrier			Streptococcus agalactiae	II	13	3	65	3	1	1	1	592
713	GBS_20		Romania	2012	carrier			Streptococcus agalactiae	IV	1	1	64	2	1	2	2	593
714	GBS_22		Romania	2012	carrier			Streptococcus agalactiae	III	1	1	63	2	2	2	2	594
715	GBS_33		Romania	2012	carrier			Streptococcus agalactiae	V	1	1	66	2	2	2	2	595
716	GBS_37		Romania	2012	carrier			Streptococcus agalactiae	V	1	1	3	2	2	2	2	19
717	GBS_38		Romania	2012	carrier			Streptococcus agalactiae	V	1	1	3	2	2	2	2	19
718	GBS_39		Romania	2012	carrier			Streptococcus agalactiae	V	1	1	3	2	2	2	2	19
719	GBS_40		Romania	2012	carrier			Streptococcus agalactiae	V	1	1	3	2	2	2	2	19
720	GBS_43		Romania	2012	carrier			Streptococcus agalactiae	V	1	1	3	2	2	2	2	19
721	2011209086		USA					Streptococcus agalactiae	III	1	1	1	2	2	1	2	596
722	4326-08-01		USA	2007	lower respiratory tract infection			Streptococcus agalactiae	Ia	5	9	6	3	2	1	3	597
723	5188-08-01		USA	2008	meningitis	endocarditis		Streptococcus agalactiae	Ib	4	3	4	1	3	3	2	598
724	7228-07-01		USA	2007	cellulitis	osteomyelitis		Streptococcus agalactiae	Ib	4	3	4	1	3	3	2	598
725	7990-07-01		USA	2007	cellulitis			Streptococcus agalactiae	II	1	1	3	1	1	2	2	2
726	2011213188		USA	2011	osteomyelitis			Streptococcus agalactiae	NT	5	4	6	3	2	1	1	223
727	206B	1212Y	Ireland	2012	bacteraemia			Streptococcus agalactiae	Ia	5	4	6	3	2	1	49	599
728	208b	0149S	Ireland	2012	meningitis			Streptococcus agalactiae	V	109	1	2	1	1	2	2	600
729	STRE102		Spain	2011				Streptococcus agalactiae	III	92	1	3	2	2	2	2	601
730	MRI Z1-036		Denmark	2009	other			Streptococcus agalactiae		92	1	2	1	1	2	2	602
731	MRI Z1-057		Denmark		other			Streptococcus agalactiae		1	1	3	1	1	5	2	603
732	MRI Z1-116		Denmark	2009	other			Streptococcus agalactiae		110	1	2	2	3	2	2	604
733	MRI Z1-070		Denmark	2009				Streptococcus agalactiae		1	1	3	1	1	50	2	605
734	MRI Z1-115		Denmark	2009				Streptococcus agalactiae		1	1	2	1	1	51	2	606
735	175b	M1135175	Ireland	2011	bacteraemia			Streptococcus agalactiae		28	25	1	2	1	1	1	607
736	220b	B119985	Ireland	2012	bacteraemia			Streptococcus agalactiae		58	42	3	2	18	2	2	608
737	ILRI002		Kenya					Streptococcus agalactiae		56	40	4	66	1	53	4	609
738	ILRI022		Somalia	2004				Streptococcus agalactiae		13	40	6	65	3	52	50	610
739	ILRI041		Somalia					Streptococcus agalactiae		13	40	68	65	54	52	51	611
740	ILRI043		Somalia					Streptococcus agalactiae		111	40	6	65	3	52	51	612
741	ILRI063		Kenya					Streptococcus agalactiae		111	40	67	65	3	52	51	613
742	ILRI067		Kenya					Streptococcus agalactiae		56	41	4	66	1	53	4	614
743	ILRI080		Kenya					Streptococcus agalactiae		13	40	6	65	3	52	51	615
744	ILRI110		Kenya	2002				Streptococcus agalactiae		13	40	68	65	55	52	4	616
745	ILRI112		Kenya	2002				Streptococcus agalactiae		13	40	68	65	3	52	51	617
746	ILRI120		Kenya	2002				Streptococcus agalactiae		111	40	69	65	3	52	51	618
747	S96509		South Africa		carrier			Streptococcus agalactiae	V	62	1	2	1	1	2	2	619
748	JF3453	M3602	Switzerland	2005				Streptococcus agalactiae		13	1	6	13	1	1	1	591
749	JF3454	M3602b	Switzerland	2005				Streptococcus agalactiae		13	1	6	13	1	1	1	591
750	JF4538	M1024/09	Switzerland	2009				Streptococcus agalactiae		13	1	6	13	1	1	1	591
751	JF4559	M10241/09	Switzerland	2009				Streptococcus agalactiae		13	1	6	13	1	1	1	591
752	JF4560	M456/09	Switzerland	2009				Streptococcus agalactiae		13	1	6	13	1	1	1	591
753	JF4562	M2853/07	Switzerland	2007				Streptococcus agalactiae		13	1	6	13	1	1	1	591
754	JF4674	209014-27	Switzerland	2009				Streptococcus agalactiae		13	1	6	13	1	1	1	591
755	JF4676	2090211-024/3	Switzerland	2009				Streptococcus agalactiae		13	1	6	13	1	1	1	591
756	JF4677	2090306-28	Switzerland	2009				Streptococcus agalactiae		1	43	3	2	2	2	2	620
757	JF4678	2090417-010	Switzerland	2009				Streptococcus agalactiae		13	1	6	13	1	2	1	621
758	JF4679	2090701-12/4	Switzerland	2009				Streptococcus agalactiae		13	1	6	13	1	1	52	622
759	JF4680	2090701-013	Switzerland	2009				Streptococcus agalactiae		13	1	6	13	1	1	1	591
760	JF4681	2090708-035/4	Switzerland	2009				Streptococcus agalactiae		13	1	6	13	1	1	1	591
761	JF4682	2090829-005	Switzerland	2009				Streptococcus agalactiae		13	1	6	13	1	1	1	591
762	JF4683	2090806-018	Switzerland	2009				Streptococcus agalactiae		13	1	6	13	1	1	1	591
763	ILRI005		Kenya	2004				Streptococcus agalactiae		56	40	4	66	1	53	4	609
764	ILRI021		Kenya	2001				Streptococcus agalactiae		13	40	6	65	3	52	51	615
765	ILRI023		Kenya	2004				Streptococcus agalactiae		13	40	68	65	3	52	51	617
766	ILRI024		Kenya	2004				Streptococcus agalactiae		13	40	68	65	55	52	4	616
767	ILRI025		Somalia	2004				Streptococcus agalactiae		13	40	6	65	3	52	50	610
768	ILRI026		Kenya	1999				Streptococcus agalactiae		13	40	68	65	55	52	4	616
769	ILRI027		Kenya	2004				Streptococcus agalactiae		13	40	68	65	55	52	4	616
770	ILRI028		Kenya	2004				Streptococcus agalactiae		13	40	68	65	55	52	4	616
771	ILRI029		Somalia	2004				Streptococcus agalactiae		13	40	68	65	3	52	51	617
772	ILRI030		Somalia	2004				Streptococcus agalactiae		13	40	68	65	3	52	51	617
773	ILRI031		Kenya	2004				Streptococcus agalactiae		111	40	6	65	3	52	51	612
774	ILRI032		Kenya	2004				Streptococcus agalactiae		111	40	6	65	3	52	51	612
775	ILRI033		Kenya	2004				Streptococcus agalactiae		13	40	68	65	55	52	4	616
776	ILRI034		Kenya	2004				Streptococcus agalactiae		13	40	68	65	3	52	51	617
777	ILRI035		Kenya	2004				Streptococcus agalactiae		111	40	6	65	3	52	51	612
778	ILRI036		Kenya	2004				Streptococcus agalactiae		111	40	6	65	3	52	51	612
779	ILRI037		Kenya	2004				Streptococcus agalactiae		111	40	6	65	3	52	51	612
780	ILRI038		Somalia	2001				Streptococcus agalactiae		111	40	6	65	3	52	51	612
781	ILRI039		Somalia	2001				Streptococcus agalactiae		13	40	68	65	3	52	51	617
782	ILRI040		Somalia	2001				Streptococcus agalactiae		111	40	67	65	3	52	51	613
783	ILRI044		Kenya	2000				Streptococcus agalactiae		13	40	68	65	3	52	51	617
784	ILRI045		Kenya	2000				Streptococcus agalactiae		111	40	6	65	3	52	51	612
785	ILRI046		Kenya	2000				Streptococcus agalactiae		111	40	6	65	3	52	51	612
786	ILRI047		Somalia	2001				Streptococcus agalactiae		13	40	6	65	3	52	51	615
787	ILRI048		Somalia	2001				Streptococcus agalactiae		111	40	6	65	3	52	51	612
788	ILRI049		Kenya					Streptococcus agalactiae		13	40	68	65	3	52	51	617
789	ILRI050		Kenya	2000				Streptococcus agalactiae		13	40	68	65	3	52	51	617
790	ILRI051		Somalia	2001				Streptococcus agalactiae		13	40	68	65	3	52	51	617
791	ILRI052		Kenya	2000				Streptococcus agalactiae		111	40	6	65	3	52	51	612
792	ILRI053		Kenya	2000				Streptococcus agalactiae		111	40	6	65	3	52	51	612
793	ILRI054		Kenya	2001				Streptococcus agalactiae		13	40	6	65	3	52	51	615
794	ILRI055		Kenya	2000				Streptococcus agalactiae		13	40	68	65	3	52	51	617
795	ILRI056		Kenya	2000				Streptococcus agalactiae		111	40	6	65	3	52	51	612
796	ILRI057		Kenya	2000				Streptococcus agalactiae		111	40	6	65	3	52	51	612
797	ILRI058		Kenya	1999				Streptococcus agalactiae		111	40	6	65	3	52	51	612
798	ILRI059		Kenya	2000				Streptococcus agalactiae		111	40	6	65	3	52	51	612
799	ILRI060		Kenya	1999				Streptococcus agalactiae		111	40	6	65	3	52	51	612
800	ILRI061		Somalia	2001				Streptococcus agalactiae		13	40	68	65	3	52	51	617
801	ILRI062		Kenya	2002				Streptococcus agalactiae		13	40	68	65	3	52	51	617
802	ILRI064		Somalia	2001				Streptococcus agalactiae		13	40	68	65	3	52	51	617
803	ILRI065		Kenya	2000				Streptococcus agalactiae		13	40	68	65	54	52	51	611
804	ILRI066		Kenya	2002				Streptococcus agalactiae		111	40	6	65	3	52	51	612
805	ILRI068		Kenya	1999				Streptococcus agalactiae		111	40	6	65	3	52	51	612
806	ILRI069		Kenya	2004				Streptococcus agalactiae		111	40	6	65	3	52	51	612
807	ILRI081		Kenya	2003				Streptococcus agalactiae		13	40	68	65	3	52	51	617
808	ILRI082		Kenya	2003				Streptococcus agalactiae		13	40	68	65	3	52	51	617
809	ILRI083		Kenya	2000				Streptococcus agalactiae		111	40	67	65	3	52	51	613
810	ILRI101		Kenya	2000				Streptococcus agalactiae		13	40	68	65	3	52	51	617
811	ILRI102		Kenya	2000				Streptococcus agalactiae		13	40	68	65	3	52	51	617
812	ILRI103		Kenya	2002				Streptococcus agalactiae		13	40	68	65	3	52	51	617
813	ILRI104		Kenya	2000				Streptococcus agalactiae		13	40	68	65	55	52	4	616
814	ILRI105		Kenya	2000				Streptococcus agalactiae		13	40	68	65	55	52	4	616
815	ILRI106		Kenya	2000				Streptococcus agalactiae		13	40	68	65	55	52	4	616
816	ILRI107		Kenya	2000				Streptococcus agalactiae		13	40	68	65	55	52	4	616
817	ILRI108		Kenya	2000				Streptococcus agalactiae		13	40	68	65	55	52	4	616
818	ILRI109		Kenya	2000				Streptococcus agalactiae		13	40	68	65	55	52	4	616
819	ILRI111		Kenya	2000				Streptococcus agalactiae		13	40	68	65	55	52	4	616
820	ILRI113		Kenya	2002				Streptococcus agalactiae		13	40	68	65	3	52	51	617
821	ILRI115		Kenya	2000				Streptococcus agalactiae		13	40	68	65	55	52	4	616
822	ILRI116		Kenya	2000				Streptococcus agalactiae		13	40	68	65	55	52	4	616
823	ILRI117		Kenya	1998				Streptococcus agalactiae		13	40	68	65	3	52	51	617
824	ILRI118		Kenya	2000				Streptococcus agalactiae		13	40	68	65	55	52	4	616
825	ILRI119		Kenya	2002				Streptococcus agalactiae		111	40	6	65	3	52	51	612
826	ILRI121		Kenya	2002				Streptococcus agalactiae		111	40	6	65	3	52	51	612
827	ILRI122		Kenya	2002				Streptococcus agalactiae		13	40	68	65	3	52	51	617
828	ILRI123		Kenya	2002				Streptococcus agalactiae		13	40	68	65	55	52	4	616
829	ILRI124		Kenya	2002				Streptococcus agalactiae		111	40	6	65	3	52	51	612
830	ILRI125		Kenya	1999				Streptococcus agalactiae		13	40	68	65	55	52	4	616
831	ILRI126		Kenya	2002				Streptococcus agalactiae		13	40	68	65	3	52	51	617
832	ILRI127		Kenya	2002				Streptococcus agalactiae		111	40	67	65	3	52	51	613
833	ILRI128		Kenya	2002				Streptococcus agalactiae		13	40	68	65	3	52	51	617
834	ILRI129		Kenya	2002				Streptococcus agalactiae		56	41	4	66	1	53	4	614
835	ILRI130		Kenya	2002				Streptococcus agalactiae		13	40	68	65	55	52	4	616
836	ILRI131		Kenya	2002				Streptococcus agalactiae		13	40	68	65	3	52	51	617
837	ILRI132		Kenya	2002				Streptococcus agalactiae		13	40	68	65	3	52	51	617
838	ILRI133		Kenya	2002				Streptococcus agalactiae		13	40	68	65	55	52	4	616
839	ILRI134		Kenya	2002				Streptococcus agalactiae		13	40	68	65	55	52	4	616
840	ILRI135		Kenya	2002				Streptococcus agalactiae		13	40	68	65	3	52	51	617
841	ILRI136		Kenya	1999				Streptococcus agalactiae		13	40	68	65	55	52	4	616
842	ILRI137		Kenya	1999				Streptococcus agalactiae		13	40	68	65	55	52	4	616
843	ILRI138		Kenya	1999				Streptococcus agalactiae		111	40	6	65	3	52	51	612
844	ILRI139		Kenya	1999				Streptococcus agalactiae		13	40	68	65	55	52	4	616
845	ky122		China	2012	carrier			Streptococcus agalactiae	Ia	5	4	6	2	2	1	3	624
846	ky65		China	2012	carrier			Streptococcus agalactiae	Ia	16	5	4	2	9	3	2	623
847	MRI Z1-064		Denmark	2009				Streptococcus agalactiae		10	1	2	67	3	2	2	625
848	MRI Z1-132		Denmark	2009				Streptococcus agalactiae		5	10	70	3	2	1	3	626
849	MRI Z1-008		Denmark	2009				Streptococcus agalactiae		5	4	6	3	2	1	53	627
850	MRI Z1-528		Denmark	2010				Streptococcus agalactiae		1	1	3	1	1	54	2	628
851	MRI Z1-321		Denmark	2010				Streptococcus agalactiae		9	1	4	1	56	3	2	629
852	MRI Z1-433		Denmark	2010				Streptococcus agalactiae		5	4	6	68	2	1	3	630
853	MRI Z1-442		Denmark	2010				Streptococcus agalactiae		2	44	1	2	1	1	1	631
854	MRI Z2-001	B1	Finland	2012				Streptococcus agalactiae		13	45	1	13	1	1	1	632
855	MRI Z2-039	B40	Finland	2012				Streptococcus agalactiae		113	1	6	2	9	9	2	633
856	MRI Z2-040	B41	Finland	2012				Streptococcus agalactiae		112	1	2	1	1	2	2	634
857	MRI Z2-047	B48	Finland	2012				Streptococcus agalactiae		1	1	71	1	1	2	2	635
858	MRI Z2-051	B52	Finland	2012				Streptococcus agalactiae		1	1	2	1	1	55	2	636
859	CM58		Poland					Streptococcus agalactiae	V	9	1	4	3	3	3	2	637
860	14030/08		Poland					Streptococcus agalactiae	V	9	1	3	2	2	2	9	638
861	2892		Portugal	2003	carrier			Streptococcus agalactiae	Ia	5	4	6	3	57	1	3	639
862	381246		Portugal	2001	cellulitis			Streptococcus agalactiae	Ia	5	4	6	3	58	1	3	640
863	ML18873		Portugal	2003	carrier			Streptococcus agalactiae	Ia	5	4	72	3	2	1	3	641
864	RC276		Portugal	2003	carrier			Streptococcus agalactiae	Ia	5	4	6	3	2	1	54	642
865	TSCUH242b	MB467	Ireland		bacteraemia			Streptococcus agalactiae	III	2	1	73	2	1	1	1	643
866	SH1668		Portugal	2006	bacteraemia			Streptococcus agalactiae	Ia	5	4	6	3	2	1	3	23
867	KK2155		Japan	2012	bacteraemia			Streptococcus agalactiae	Ib	1	46	6	1	1	2	2	644
868	GBS014		Iceland					Streptococcus agalactiae	IV	94	1	3	1	1	2	2	645
869	GBS121		Iceland					Streptococcus agalactiae	III	1	1	3	2	2	2	55	646
870	GBS144		Iceland					Streptococcus agalactiae	III	1	1	3	69	2	2	2	647
871	GBS149		Iceland					Streptococcus agalactiae	V	114	1	2	1	1	2	2	648
872	SH3560		Portugal	2008				Streptococcus agalactiae	Ia	115	4	6	3	2	1	3	649
873	S12		china	2012				Streptococcus agalactiae		1	1	3	4	2	1	2	650
874	S286		china	2012				Streptococcus agalactiae		16	1	6	70	9	9	2	651
875	Z192		china	2012				Streptococcus agalactiae		116	1	4	1	3	3	2	652
876	Y1209		china	2012				Streptococcus agalactiae		1	47	3	5	2	2	2	653
877	KSP886		Japan	2012	meningitis			Streptococcus agalactiae	Ib	117	1	4	1	3	3	2	654
878	GBS001		Iceland					Streptococcus agalactiae	II	13	48	1	3	1	1	1	656
879	GBS072		Iceland					Streptococcus agalactiae	V	118	1	2	1	1	2	2	657
880	GBS099		Iceland					Streptococcus agalactiae	II	10	1	4	1	3	3	5	658
881	GBS113		Iceland					Streptococcus agalactiae	V	119	1	4	1	3	3	2	659
882	GBS129		Iceland					Streptococcus agalactiae	Ib	4	1	75	1	3	3	2	660
883	461883		Portugal					Streptococcus agalactiae	Ia	5	4	6	3	59	1	3	661
884	MR1241		Portugal					Streptococcus agalactiae	Ia	5	4	6	71	2	1	3	662
885	SH1223		Portugal					Streptococcus agalactiae	Ia	5	49	6	3	2	1	3	663
886	SH2803		Portugal					Streptococcus agalactiae	Ia	5	50	4	3	2	3	3	664
887	TSCUH254	395253	Ireland	2013	bacteraemia			Streptococcus agalactiae	Ib	5	4	6	3	61	1	3	665
888	2012B-2573		Korea					Streptococcus agalactiae		5	4	6	3	60	1	3	666
889	2012B-3116		Korea					Streptococcus agalactiae		1	1	76	1	1	2	2	667
890	2013B-575		Korea					Streptococcus agalactiae		9	1	77	1	3	3	2	668
891	RR0 900 1742		UK		bacteraemia	meningitis	other	Streptococcus agalactiae	III	1	1	1	3	1	1	1	669
892	RR1 000 0059		UK		bacteraemia	meningitis	other	Streptococcus agalactiae	III	2	1	4	2	1	1	1	670
893	RR1 000 0705		UK		bacteraemia	meningitis	other	Streptococcus agalactiae	Ia	1	1	1	1	41	12	2	671
894	RR1 000 0743		UK		bacteraemia	meningitis	other	Streptococcus agalactiae	III	2	1	3	1	1	1	3	672
895	RR1 000 1131		UK		bacteraemia	meningitis	other	Streptococcus agalactiae	III	1	1	3	2	18	2	1	673
896	RR1 000 1192		UK		bacteraemia	meningitis	other	Streptococcus agalactiae	Ib	4	1	6	1	3	2	2	674
897	RR1 000 1486		UK		bacteraemia	meningitis	other	Streptococcus agalactiae	III	1	1	1	2	2	2	3	675
898	2012B-395		Korea	2013				Streptococcus agalactiae		1	51	2	1	1	2	2	676
899	TSCUH GBS267b		Ireland		bacteraemia			Streptococcus agalactiae	III	122	1	3	2	2	2	2	677
900	2		Taiwan	2007	bacteraemia	cellulitis		Streptococcus agalactiae	VI	1	37	2	1	1	2	2	678
901	20		Taiwan	2007	carrier			Streptococcus agalactiae	VI	1	9	2	1	1	2	2	679
902	54		Taiwan	2008	meningitis	bacteraemia		Streptococcus agalactiae	III	2	9	1	2	1	1	1	680
903	79		Taiwan	2009	bacteraemia			Streptococcus agalactiae	VI	35	2	2	1	1	2	2	681
904	NGBS588		Canada					Streptococcus agalactiae		1	25	2	1	1	2	2	682
905	09-139-110025		Norway	2009	bacteraemia			Streptococcus agalactiae	III	13	1	3	4	2	2	2	683
906	11-153-93627		Norway	2011	bacteraemia			Streptococcus agalactiae	Ia	107	10	6	3	2	1	3	684
907	A14		Algeria	2012				Streptococcus agalactiae	V	118	1	3	2	2	2	2	685
908	A17		Algeria	2012				Streptococcus agalactiae	V	5	4	6	3	2	54	54	686
909	A18		Algeria	2012				Streptococcus agalactiae	V	1	1	3	2	35	2	2	687
910	A19		Algeria	2012				Streptococcus agalactiae	V	1	1	3	48	29	2	43	688
911	A22		Algeria	2012				Streptococcus agalactiae	V	1	1	3	1	14	2	2	689
912	A35		Algeria	2012				Streptococcus agalactiae	V	9	1	7	1	3	3	2	690
913	A44		Algeria	2012				Streptococcus agalactiae	III	1	33	4	2	2	2	2	691
914	M4		France	2013				Streptococcus agalactiae	V	10	1	4	1	3	3	28	692
915	M6		France	2013				Streptococcus agalactiae	V	46	1	2	1	1	2	2	693
916	M11		France	2013				Streptococcus agalactiae	V	122	1	2	1	1	2	2	694
917	M15		France	2013				Streptococcus agalactiae	IV	1	33	3	1	1	12	2	695
918	M17		France	2013				Streptococcus agalactiae	NT	4	4	4	1	3	3	2	696
919	M24		France	2013				Streptococcus agalactiae	V	46	1	3	1	1	2	2	697
920	M26		France	2013				Streptococcus agalactiae	V	46	1	2	1	1	2	2	693
921	M30		France	2013				Streptococcus agalactiae	VIII	1	37	2	1	22	2	2	698
922	M41		France	2013				Streptococcus agalactiae	II	10	1	2	1	1	3	2	699
923	M45		France	2013				Streptococcus agalactiae	V	1	1	2	37	1	2	2	700
924	NIH670		Japan	2010	other			Streptococcus agalactiae	II	1	1	2	1	1	2	57	702
925	NIH913		Japan	2011	other			Streptococcus agalactiae	Ib	9	1	4	1	3	57	2	703
926	NIH967		Japan	2013	other			Streptococcus agalactiae	Ib	9	1	80	1	3	3	2	704
927	N-004		Norway	2010	bacteraemia			Streptococcus agalactiae	III	1	1	3	72	2	2	2	705
928	N-005		Norway	2009	bacteraemia			Streptococcus agalactiae	III	1	1	3	2	62	2	2	706
929	TSCUH GBS285b		Ireland	2014	bacteraemia			Streptococcus agalactiae	Ia	5	4	4	3	2	58	3	707
930	TSCUH GBS293b		Ireland	2014	bacteraemia			Streptococcus agalactiae	V	1	1	2	1	1	59	2	708
931	727		Germany	1999	other			Streptococcus agalactiae		10	1	2	1	3	2	56	709
932	NGBS0798		Canada					Streptococcus agalactiae		36	1	3	1	41	12	2	710
933	NGBS0824		Canada					Streptococcus agalactiae		1	1	4	1	41	3	2	711
934	TSCUH297		Ireland		bacteraemia			Streptococcus agalactiae	III	2	1	1	2	1	1	59	712
935	TSCUH308		Ireland		bacteraemia			Streptococcus agalactiae	Ia	5	4	6	3	2	36	3	713
936	TSCUH325		Ireland		bacteraemia			Streptococcus agalactiae	V	1	1	2	1	65	2	2	714
937	TSCUH334		Ireland		bacteraemia			Streptococcus agalactiae	Ia	5	55	4	3	2	3	3	715
938	TSCUH335		Ireland		bacteraemia			Streptococcus agalactiae	Ia	128	4	6	3	2	1	3	716
939	TSCUH337		Ireland		bacteraemia			Streptococcus agalactiae	Ib	10	1	4	75	3	3	2	717
940	Colombia-2003		Colombia	2013	other			Streptococcus agalactiae		13	1	81	13	1	1	1	718
941	MRI Z1-559		Denmark	2010	other			Streptococcus agalactiae		124	53	2	1	1	2	2	719
942	MRI Z1-445		Denmark	2010	other			Streptococcus agalactiae		5	52	6	3	2	1	3	720
943	MRI Z1-782		Denmark	2012	other			Streptococcus agalactiae		9	1	4	74	3	3	2	721
944	MRI Z2-139		Sweden	2012	other			Streptococcus agalactiae	III	5	4	6	3	64	1	3	722
945	MRI Z2-147		Sweden	2012	other			Streptococcus agalactiae	III	5	1	6	3	2	61	3	723
946	MRI Z2-143		Sweden	2012	other			Streptococcus agalactiae	Ia	10	1	82	1	3	2	2	724
947	MRI Z2-152		Sweden	2012	other			Streptococcus agalactiae	IV	125	1	3	1	1	2	2	725
948	MRI Z2-156		Sweden	2012	other			Streptococcus agalactiae	IV	1	54	3	1	1	12	2	726
949	MRI Z2-178		Sweden	2012	other			Streptococcus agalactiae	IV	1	54	3	1	1	12	2	726
950	MRI Z2-181		Sweden	2012	other			Streptococcus agalactiae	IV	1	54	3	1	1	12	2	726
951	MRI Z2-157		Sweden	2012	other			Streptococcus agalactiae	Ia	16	1	83	2	9	2	2	727
952	MRI Z2-174		Sweden	2012	other			Streptococcus agalactiae	Ia	126	1	2	2	9	2	2	728
953	MRI Z1-768		Denmark	2012	other			Streptococcus agalactiae		1	1	5	4	1	4	58	729
954	MRI Z1-820		Denmark	2012	other			Streptococcus agalactiae		4	1	4	1	3	60	2	730
955	6_3		Norway	2013				Streptococcus agalactiae		16	1	6	73	9	9	2	731
956	6_35		Norway	2013				Streptococcus agalactiae		1	1	3	1	63	12	2	732
957	6_7		Norway	2013				Streptococcus agalactiae		125	4	6	3	2	1	3	733
958	Eini-Beig 2312	-	Iran	2012	carrier	carrier	carrier	Streptococcus agalactiae	III	1	1	43	2	2	2	45	734
959	GD014		China		meningitis			Streptococcus agalactiae	Ia	10	32	2	1	3	2	2	735
960	H002		China		carrier			Streptococcus agalactiae	III	1	1	47	2	2	2	2	736
961	H003		China		carrier			Streptococcus agalactiae	Ia	16	33	4	2	9	3	2	737
962	H010		China		carrier			Streptococcus agalactiae	Ia	16	33	7	2	9	3	2	738
963	FWL1405		China	2014				Streptococcus agalactiae	III	129	5	7	1	3	3	2	739
964	TSCUH347		Ireland		bacteraemia			Streptococcus agalactiae	Ib	4	1	4	1	66	3	2	740
965	COL_136R		Portugal					Streptococcus agalactiae		1	1	2	1	67	2	2	741
966	SH3536		Portugal					Streptococcus agalactiae		1	1	3	2	2	2	60	742
967	SH3975		Portugal					Streptococcus agalactiae		2	1	1	2	68	1	1	743
968	SH5377		Portugal					Streptococcus agalactiae		2	1	1	2	1	62	1	744
969	SH8044		Portugal					Streptococcus agalactiae		5	4	6	3	69	1	3	745
970	COL_088V		Portugal					Streptococcus agalactiae		5	4	4	1	2	3	3	746
971	6_3		Norway					Streptococcus agalactiae		16	1	6	73	9	9	2	731
972	6_35		Norway					Streptococcus agalactiae		1	1	3	1	63	12	2	732
973	6_7		Norway					Streptococcus agalactiae		125	4	6	3	2	1	3	733
1164	2603V/R	AE009948; NC_004116; PRJNA330; PRJNA57943	Unknown					Streptococcus agalactiae		1	1	3	2	2	2	9	110
1165	NEM316	AL732656	Unknown					Streptococcus agalactiae	III	5	4	6	3	2	1	3	23
1166	A909	CP000114.1	Unknown					Streptococcus agalactiae	Ia	10	1	2	1	3	2	2	7
1167	18RS21	AAJO01; GCA_000167715.1; PRJNA15605; PRJNA54309; SAMN02435897	USA					Streptococcus agalactiae		1	1		2	2	2	2
1168	515	AAJP01; GCA_000167735.1; PRJNA15606; PRJNA54311; SAMN02435850	Unknown					Streptococcus agalactiae			4	6	3	2	1	3
1169	CJB111	AAJQ01; GCA_000167755.1; PRJNA15607; PRJNA54313; SAMN02435851	Unknown					Streptococcus agalactiae		1	1		1	1	2	2
1170	COH1	AAJR01; GCA_000167775.1; PRJNA15609; PRJNA54317; SAMN02435877	Unknown					Streptococcus agalactiae	III		1	1	2	1	1	1
1171	H36B	AAJS01; GCA_000167795.1; PRJNA15608; PRJNA54315; SAMN02435895	USA					Streptococcus agalactiae			1	2	1	3	2	2
1172	09mas018883	NC_021485.1; PRJEB1693; PRJNA208674	Unknown					Streptococcus agalactiae		1	1	2	1	1	2	2	1
1173	GD201008-001	NC_018646.1; PRJNA169338; PRJNA175780	Unknown					Streptococcus agalactiae		10	1	2	1	3	2	2	7
1174	FSL S3-026	AEXT01; GCA_000221325.2; PRJNA179702; PRJNA46683; SAMN02428925	Unknown					Streptococcus agalactiae		13	1	1	13	1	1	5	67
1175	112469214-isolate1	ATPC01; GCA_000419275.1; PRJNA203074; PRJNA210592; SAMN02436718	Unknown					Streptococcus agalactiae		13	3	1	3	1	1	1	22
1176	ATCC 13813	AEQQ01; GCA_000186445.1; PRJNA53057; PRJNA68679; SAMN00217013	Unknown					Streptococcus agalactiae		13	1	1	13	1		1
1177	BSU108	ALRK01; GCA_000290015.1; PRJNA190427; PRJNA86325; SAMN00991130	Unknown					Streptococcus agalactiae		16	1	2	2	9		2
1178	BSU133	ANEE01; GCA_000311405.1; PRJNA198345; PRJNA86313; SAMN00991136	Unknown					Streptococcus agalactiae		9	1	2	1	3	2	2	6
1179	BSU165	ALRI01; GCA_000289975.1; PRJNA190425; PRJNA86319; SAMN00991133	Unknown					Streptococcus agalactiae		1	1	3	5	2	2	2	28
1180	BSU167	ALRL01; GCA_000289095.1; PRJNA190428; PRJNA86327; SAMN00993458	Unknown					Streptococcus agalactiae		1	1	3	2		2	2
1181	BSU174	ANEF01; GCA_000310625.1; PRJNA198346; PRJNA86321; SAMN00991134	Unknown					Streptococcus agalactiae		10	1	12	1	3	2	2	41
1182	BSU178	ALRG01; GCA_000289075.1; PRJNA190423; PRJNA86315; SAMN00991137	Unknown					Streptococcus agalactiae		10	1	2	1	3	2	2	7
1183	BSU188	ALRF01; GCA_000289935.1; PRJNA190422; PRJNA86311; SAMN00991127	Unknown					Streptococcus agalactiae		5	4	6	3	2	1	3	23
1184	BSU247	ALRE01; GCA_000289895.1; PRJNA190421; PRJNA86305; SAMN00991115	Unknown					Streptococcus agalactiae		1	1	5	4	1	4	6	26
1185	BSU248	ANDZ01; GCA_000311685.1; PRJNA198340; PRJNA86297; SAMN00991117	Unknown					Streptococcus agalactiae		10	1	4	1	3	3	2	12
1186	BSU252	ANDX01; GCA_000310865.1; PRJNA198338; PRJNA86291; SAMN00991119	Unknown					Streptococcus agalactiae		1	1	2	1	1	2	2	1
1187	BSU253	ANEB01; GCA_000311705.1; PRJNA198342; PRJNA86303; SAMN00991114	Unknown					Streptococcus agalactiae		5	4	6	3	2	1	3	23
1188	BSU260	ANEC01; GCA_000311365.1; PRJNA198343; PRJNA86307; SAMN00991138	Unknown					Streptococcus agalactiae		5	10	6	3	2	1	3	88
1189	BSU442	ALRD01; GCA_000289055.1; PRJNA190420; PRJNA86301; SAMN00991118	Unknown					Streptococcus agalactiae		13	3	1	3	1	1	1	22
1190	BSU447	ANEA01; GCA_000310885.1; PRJNA198341; PRJNA86299; SAMN00991116	Unknown					Streptococcus agalactiae		1	1	3	2	2	2	2	19
1191	BSU450	ALRC01; GCA_000289035.1; PRJNA190419; PRJNA86295; SAMN00991121	Unknown					Streptococcus agalactiae		9	1	4	1	3	3	2	10
1192	BSU451	ANED01; GCA_000311385.1; PRJNA198344; PRJNA86309; SAMN00991131	Unknown					Streptococcus agalactiae		16	1	6	2	9	9	2	103
1193	BSU454	ANDY01; GCA_000311665.1; PRJNA198339; PRJNA86293; SAMN00991120	Unknown					Streptococcus agalactiae		4	1	4	1	3	3	2	8
1194	BSU92	ALRJ01; GCA_000289995.1; PRJNA190426; PRJNA86323; SAMN00991135	Unknown					Streptococcus agalactiae		1	1	3	1	1	12	2	196
1195	BSU96	ALRH01; GCA_000289955.1; PRJNA190424; PRJNA86317; SAMN00991132	Unknown					Streptococcus agalactiae		2	1	1	2	1	1	1	17
1196	BV3L5	AZIR01; GCA_000510405.1; PRJNA89643; SAMN00829147	Unknown					Streptococcus agalactiae		1	1	3	2	2	2	9	110
1197	CCUG 17336	ANCZ01; GCA_000311185.1; PRJNA198314; PRJNA86207; SAMN00991066	Sweden	1985				Streptococcus agalactiae		2	1	1	2	1	1	1	17
1198	CCUG 19094	ALQK01; GCA_000288675.1; PRJNA190401; PRJNA86209; SAMN00991067	Unknown					Streptococcus agalactiae		1	1	3	2	2	2	2	19
1199	CCUG 24810	ALQL01; GCA_000288695.1; PRJNA190402; PRJNA86211; SAMN00991059	Unknown					Streptococcus agalactiae		1	1	3	2	2	2	2	19
1200	CCUG 25532	ALQM01; GCA_000288715.1; PRJNA190403; PRJNA86213; SAMN00991060	Unknown					Streptococcus agalactiae		1	1	5	4	1	4	6	26
1201	CCUG 28551	ANDA01; GCA_000310585.1; PRJNA198315; PRJNA86215; SAMN00991061	Unknown					Streptococcus agalactiae		1	1	3	1	1	2
1202	CCUG 29376	ANDB01; GCA_000311525.1; PRJNA198316; PRJNA86217; SAMN00991064	Unknown					Streptococcus agalactiae		10	1	4	1	3	3	2	12
1203	CCUG 29782	ANDC01; GCA_000310485.1; PRJNA198317; PRJNA86219; SAMN00991062	Czech Republic	1992	bacteraemia			Streptococcus agalactiae		5	4	6	3	2	1	3	23
1204	CCUG 30636	ANDD01; GCA_000311545.1; PRJNA198318; PRJNA86221; SAMN00991065	Unknown					Streptococcus agalactiae		1	1	2	1	1	2	2	1
1205	CCUG 34230	ANQB01; GCA_000323085.1; PRJNA198384; PRJNA86383; SAMN02436210	Germany	1995				Streptococcus agalactiae		5	4	6	3	2	1	3	23
1206	CCUG 37430	ALQN01; GCA_000288735.1; PRJNA190404; PRJNA86223; SAMN00991063	Unknown					Streptococcus agalactiae		1	1	3	2	2	2	2	19
1207	CCUG 37736	ANDE01; GCA_000310605.1; PRJNA198319; PRJNA86225; SAMN00991056	Unknown					Streptococcus agalactiae		2	1	1	2	1	1	1	17
1208	CCUG 37737	ALQO01; GCA_000288755.1; PRJNA190405; PRJNA86227; SAMN00991057	Unknown					Streptococcus agalactiae		1	1	3	2	2	2	2	19
1209	CCUG 37738	ALQP01; GCA_000288775.1; PRJNA190406; PRJNA86229; SAMN00991109	Unknown					Streptococcus agalactiae		1	1	3	2	2	2	2	19
1210	CCUG 37739	ANDF01; GCA_000311565.1; PRJNA198320; PRJNA86231; SAMN00991110	Unknown					Streptococcus agalactiae		5	4	6	3	2	1	3	23
1211	CCUG 37740	ANDG01; GCA_000311005.1; PRJNA198321; PRJNA86233; SAMN00991111	Unknown					Streptococcus agalactiae		1	1	2	1	1	2	2	1
1212	CCUG 37741	ALQQ01; GCA_000288795.1; PRJNA190407; PRJNA86235; SAMN00991108	Unknown					Streptococcus agalactiae		1	1	3	2	2	2	2	19
1213	CCUG 37742	ALQR01; GCA_000288815.1; PRJNA190408; PRJNA86237; SAMN00991112	Unknown					Streptococcus agalactiae		1	1	3	2	2	2	2	19
1214	CCUG 38383	ALQS01; GCA_000288835.1; PRJNA190409; PRJNA86239; SAMN00991106	Unknown					Streptococcus agalactiae		5	4	6	3	2	1	3	23
1215	CCUG 39096 A	ALQT01; GCA_000288855.1; PRJNA190410; PRJNA86241; SAMN00991104	Unknown					Streptococcus agalactiae		8	1	4	1	3	3	2	9
1216	CCUG 44050	ANDH01; GCA_000311205.1; PRJNA198322; PRJNA86243; SAMN00991105	Unknown					Streptococcus agalactiae		1	1	2	1		2	2
1217	CCUG 44074	ANDI01; GCA_000310505.1; PRJNA198323; PRJNA86245; SAMN00991102	Unknown					Streptococcus agalactiae		5	4	6	3	2	1	3	23
1218	CCUG 44077	ALQU01; GCA_000288875.1; PRJNA190411; PRJNA86247; SAMN00991103	Unknown					Streptococcus agalactiae		1	1	2	1	1	2	2	1
1219	CCUG 44104	ANDJ01; GCA_000311225.1; PRJNA198324; PRJNA86249; SAMN00991101	Unknown					Streptococcus agalactiae		1	1	3	2	2	2	2	19
1220	CCUG 44110	ANDK01; GCA_000310525.1; PRJNA198325; PRJNA86251; SAMN00991094	Unknown					Streptococcus agalactiae		5	10	6	3	2	1	3	88
1221	CCUG 44140	ANDL01; GCA_000311585.1; PRJNA198326; PRJNA86253; SAMN00991090	Unknown					Streptococcus agalactiae		1	1	2	1	1	2	2	1
1222	CCUG 44186	ANDM01; GCA_000311245.1; PRJNA198327; PRJNA86255; SAMN00991097	Sweden	2000				Streptococcus agalactiae		2	1	1	2	1	1	1	17
1223	CCUG 45061	ANDN01; GCA_000311605.1; PRJNA198328; PRJNA86257; SAMN00991099	Unknown					Streptococcus agalactiae		1	1	3	2	2	2	2	19
1224	CCUG 47293	ANDO01; GCA_000310765.1; PRJNA198329; PRJNA86259; SAMN00991098	Unknown					Streptococcus agalactiae		8	1		1	3	3	2
1225	CCUG 49072	ANDP01; GCA_000311625.1; PRJNA198330; PRJNA86261; SAMN00991095	Unknown					Streptococcus agalactiae		1	1	2	1	1	2	44	524
1226	CCUG 49086	ANDQ01; GCA_000311645.1; PRJNA198331; PRJNA86263; SAMN00991088	Unknown					Streptococcus agalactiae		2	1	1	2	1	1	1	17
1227	CCUG 49087	ALQV01; GCA_000288895.1; PRJNA190412; PRJNA86265; SAMN00991096	Unknown					Streptococcus agalactiae		2	1	1	2	1	1	1	17
1228	CCUG 49100	ANDR01; GCA_000310785.1; PRJNA198332; PRJNA86267; SAMN00991089	Unknown					Streptococcus agalactiae		1	1	2	1	1	2	2	1
1229	CCUG 91	ANCY01; GCA_000311165.1; PRJNA198313; PRJNA86205; SAMN00991074	Unknown					Streptococcus agalactiae		1	1	3	5	2	2	2	28
1230	CF01173	CAQB01; GCA_000347435.1; PRJEB1145; PRJNA193794	Unknown					Streptococcus agalactiae		10	1	2	1	3	2	2	7
1231	FSL C1-487	ANCK01; GCA_000310285.1; PRJNA198299; PRJNA86131; SAMN00993351	Unknown					Streptococcus agalactiae		13	1	2	13	1	1	5	415
1232	FSL C1-494	ALQD01; GCA_000289755.1; PRJNA190395; PRJNA86157; SAMN00993327	Unknown					Streptococcus agalactiae		13	1	2	3	1		5
1233	FSL F2-338	ANPQ01; GCA_000322625.1; PRJNA198373; PRJNA86197; SAMN00991070	Unknown					Streptococcus agalactiae		13	3	1	3	1	1
1234	FSL F2-343	ALQI01; GCA_000289875.1; PRJNA190399; PRJNA86191; SAMN00991077	Unknown					Streptococcus agalactiae		5	10	6	3	2	1	3	88
1235	FSL S3-001	ANCX01; GCA_000311505.1; PRJNA198312; PRJNA86201; SAMN00991072	Unknown					Streptococcus agalactiae		1	1	2	1	1	2	2	1
1236	FSL S3-003	ALQJ01; GCA_000289915.1; PRJNA190400; PRJNA86203; SAMN00991073	Unknown					Streptococcus agalactiae		1	1	3	2	2	2	2	19
1237	FSL S3-005	ANCW01; GCA_000310465.1; PRJNA198311; PRJNA86199; SAMN00991071	Unknown					Streptococcus agalactiae		13	3	1	3	1	1	1	22
1238	FSL S3-014	ANCR01; GCA_000310745.1; PRJNA198306; PRJNA86185; SAMN00991078	Unknown					Streptococcus agalactiae		4	1	4	1	3	3	2	8
1239	FSL S3-023	ANCP01; GCA_000311465.1; PRJNA198304; PRJNA86179; SAMN00991082	Unknown					Streptococcus agalactiae		1	1	2	1	1	2	2	1
1240	FSL S3-027	ANPU01; GCA_000322585.1; PRJNA198377; PRJNA86161; SAMN02436304	Unknown					Streptococcus agalactiae		13	1	1		1	1	1
1241	FSL S3-034	ANPZ01; GCA_000322565.1; PRJNA198382; PRJNA86149; SAMN02436209	Unknown					Streptococcus agalactiae		13	1	1	13	1	1	1	61
1242	FSL S3-043	ANPT01; GCA_000323145.1; PRJNA198376; PRJNA86165; SAMN01888214	Unknown					Streptococcus agalactiae		13	1	1	13	1	1	1	61
1243	FSL S3-062	ANQF01; GCA_000322745.1; PRJNA198388; PRJNA86137; SAMN02436305	Unknown					Streptococcus agalactiae			1	1	13	1	1	1
1244	FSL S3-077	ANPY01; GCA_000322805.1; PRJNA198381; PRJNA86133; SAMN02436215	Unknown					Streptococcus agalactiae			1	2	13	1	1	5
1245	FSL S3-090	ANCQ01; GCA_000310725.1; PRJNA198305; PRJNA86183; SAMN00991080	Unknown					Streptococcus agalactiae		5	4	6	3	2	1	3	23
1246	FSL S3-102	ANCS01; GCA_000310445.1; PRJNA198307; PRJNA86187; SAMN00991076	Unknown					Streptococcus agalactiae		2	1	1	6	1	1	1	31
1247	FSL S3-128	ANPS01; GCA_000323165.1; PRJNA198375; PRJNA86173; SAMN01888209	Unknown					Streptococcus agalactiae		13	1	1	13	1		1
1248	FSL S3-137	ANCU01; GCA_000311485.1; PRJNA198309; PRJNA86193; SAMN00991069	Unknown					Streptococcus agalactiae		4	1	4	1	3	3	2	8
1249	FSL S3-170	ALQG01; GCA_000289835.1; PRJNA198297; PRJNA86175; SAMN00993311	Unknown					Streptococcus agalactiae			1	2	3	1		5
1250	FSL S3-222	ANPW01; GCA_000323105.1; PRJNA198379; PRJNA86151; SAMN01888211	Unknown					Streptococcus agalactiae		13	1	1	13	1		1
1251	FSL S3-229	ANPV01; GCA_000323125.1; PRJNA198378; PRJNA86159; SAMN01888210	Unknown					Streptococcus agalactiae		13	1	2	13	1	1	5	415
1252	FSL S3-251	ANCO01; GCA_000310425.1; PRJNA198303; PRJNA86163; SAMN00993328	Unknown					Streptococcus agalactiae			1	1	13	1	1	1
1253	FSL S3-268	ANCV01; GCA_000311145.1; PRJNA198310; PRJNA86195; SAMN00991075	Unknown					Streptococcus agalactiae		13	3	1	3	1	1	1	22
1254	FSL S3-337	ALQH01; GCA_000289855.1; PRJNA190398; PRJNA86181; SAMN00991083	Unknown					Streptococcus agalactiae		1	1	3	2	2	2	2	19
1255	FSL S3-442	ANCT01; GCA_000311125.1; PRJNA198308; PRJNA86189; SAMN00991079	Unknown					Streptococcus agalactiae		10	1	4	1	3	3	2	12
1256	FSL S3-501	ALQE01; GCA_000289795.1; PRJNA190396; PRJNA86167; SAMN00993321	Unknown					Streptococcus agalactiae		13		1	13	1	1	1
1257	FSL S3-568	ANPR01; GCA_000322605.1; PRJNA198374; PRJNA86177; SAMN02436187	Unknown					Streptococcus agalactiae		13	1	2	13	1	1	5	415
1258	FSL S3-586	ANCM01; GCA_000310365.1; PRJNA198301; PRJNA86143; SAMN00993335	Unknown					Streptococcus agalactiae		13	1	1	13	1	1	5	67
1259	FSL S3-603	ALQF01; GCA_000289815.1; PRJNA190397; PRJNA86169; SAMN00993452	Unknown					Streptococcus agalactiae		13	1	1	13	1	1	1	61
1260	FSL S3-608	ANQA01; GCA_000322785.1; PRJNA198383; PRJNA86147; SAMN02436189	Unknown					Streptococcus agalactiae		13	1	1	13	1	1	37	490
1261	FSL S3-654	ANPX01; GCA_000322825.1; PRJNA198380; PRJNA86135; SAMN02436188	Unknown					Streptococcus agalactiae		13	1	1	13	1	1	1	61
1262	GB00002	ALSL01; GCA_000289475.1; PRJNA190451; PRJNA86455; SAMN00991164	Unknown					Streptococcus agalactiae		5	4	6	3	2	1	3	23
1263	GB00003	ALSM01; GCA_000288155.1; PRJNA190452; PRJNA86457; SAMN00991158	Unknown					Streptococcus agalactiae		10	1	4	1	3	3	2	12
1264	GB00012	ALSN01; GCA_000288135.1; PRJNA190453; PRJNA86459; SAMN00991159	Unknown					Streptococcus agalactiae		1	1	2	1	1	2	2	1
1265	GB00013	ALSO01; GCA_000288095.1; PRJNA190454; PRJNA86461; SAMN00991162	Unknown					Streptococcus agalactiae		1	1	2	1	1	2	2	1
1266	GB00020	ALSQ01; GCA_000288235.1; PRJNA190456; PRJNA86465; SAMN00991163	Unknown					Streptococcus agalactiae		1	1	2	1	1	2	2	1
1267	GB00082	ALSR01; GCA_000288215.1; PRJNA190457; PRJNA86467; SAMN00991161	Unknown					Streptococcus agalactiae		1	1	3	1	1	2	2	2
1268	GB00083	ALSS01; GCA_000288255.1; PRJNA190458; PRJNA86469; SAMN00991156	Unknown					Streptococcus agalactiae		1	1	2	1	1	2	2	1
1269	GB00084	ALST01; GCA_000290035.1; PRJNA190459; PRJNA86471; SAMN00991157	Unknown					Streptococcus agalactiae		1	1	2	1	1	2	2	1
1270	GB00092	ALSU01; GCA_000290055.1; PRJNA190460; PRJNA86473; SAMN00991149	Unknown					Streptococcus agalactiae		1	1	3	2	2	2	2	19
1271	GB00097	ALSV01; GCA_000289495.1; PRJNA190461; PRJNA86475; SAMN00991150	Unknown					Streptococcus agalactiae		2	1	1	2	1	1	1	17
1272	GB00112	AKXO01; GCA_000291585.1; PRJNA161909; PRJNA180763; SAMN01084069	Canada	1999				Streptococcus agalactiae		2	1	1	2	1	1	1	17
1273	GB00115	ALSX01; GCA_000290095.1; PRJNA190463; PRJNA86479; SAMN00991152	Unknown					Streptococcus agalactiae		2	1	1	2	1	1	1	17
1274	GB00174	ALSY01; GCA_000290115.1; PRJNA190464; PRJNA86481; SAMN00991155	Unknown					Streptococcus agalactiae		13	3	1	3	1	1	1	22
1275	GB00190	ALSZ01; GCA_000290135.1; PRJNA190465; PRJNA86483; SAMN00991153	Unknown					Streptococcus agalactiae		5	4	6	3	2	1	3	23
1276	GB00202	ALTA01; GCA_000289515.1; PRJNA190466; PRJNA86485; SAMN00991147	Unknown					Streptococcus agalactiae		9	1	4	1	3	3	2	10
1277	GB00206	ALTB01; GCA_000289535.1; PRJNA190467; PRJNA86487; SAMN00991148	Unknown					Streptococcus agalactiae		1	1	3	2	2	2	2	19
1278	GB00219	ALTC01; GCA_000289555.1; PRJNA190468; PRJNA86489; SAMN00991188	Unknown					Streptococcus agalactiae		4	1	4	1	3	3	2	8
1279	GB00226	ALTD01; GCA_000288195.1; PRJNA190469; PRJNA86491; SAMN00991185	Unknown					Streptococcus agalactiae		1	1	3	5	2	2	2	28
1280	GB00241	ALTE01; GCA_000288175.1; PRJNA190470; PRJNA86493; SAMN00991184	Unknown					Streptococcus agalactiae		1	1	2	1	1	2	2	1
1281	GB00264	ALTH01; GCA_000288315.1; PRJNA190473; PRJNA86499; SAMN00991180	Unknown					Streptococcus agalactiae		9	1	4	1	3	3	2	10
1282	GB00279	ALTI01; GCA_000288355.1; PRJNA190474; PRJNA86501; SAMN00991181	Unknown					Streptococcus agalactiae		1	1	3	1	1	2	2	2
1283	GB00300	ALTJ01; GCA_000289575.1; PRJNA190475; PRJNA86503; SAMN00991182	Unknown					Streptococcus agalactiae		9	8	4	1	5	3	4	130
1284	GB00535	ALTK01; GCA_000290155.1; PRJNA190476; PRJNA86505; SAMN00991183	Unknown					Streptococcus agalactiae		4	1	4	1	3	3	2	8
1285	GB00543	ALTL01; GCA_000290175.1; PRJNA190477; PRJNA86507; SAMN00991179	Unknown					Streptococcus agalactiae		1	1	3	2	2	2	7	36
1286	GB00548	ALTM01; GCA_000290195.1; PRJNA190478; PRJNA86509; SAMN01091759	Unknown					Streptococcus agalactiae		5	10	6	3	2	1	3	88
1287	GB00555	ALTN01; GCA_000290235.1; PRJNA190479; PRJNA86511; SAMN00991178	Unknown					Streptococcus agalactiae		10	1	4	1	3	3	2	12
1288	GB00557	ALTO01; GCA_000290255.1; PRJNA190480; PRJNA86513; SAMN00991176	Unknown					Streptococcus agalactiae		2	1	1	2	1	1	1	17
1289	GB00561	ALTP01; GCA_000290275.1; PRJNA190481; PRJNA86515; SAMN00991177	Unknown					Streptococcus agalactiae		1	1	3	2	2	2	2	19
1290	GB00588	ALTQ01; GCA_000290295.1; PRJNA190482; PRJNA86517; SAMN00991175	Unknown					Streptococcus agalactiae		1	1	3	2	39	2	2	447
1291	GB00601	ALTR01; GCA_000290315.1; PRJNA190483; PRJNA86519; SAMN00991174	Unknown					Streptococcus agalactiae		5	4	4	3	2	3	3	24
1292	GB00614	ALTS01; GCA_000290335.1; PRJNA190484; PRJNA86521; SAMN00991173	Unknown					Streptococcus agalactiae		1	1	2	1	1	39	2	448
1293	GB00640	ALTT01; GCA_000290355.1; PRJNA190485; PRJNA86523; SAMN00991172	Unknown					Streptococcus agalactiae		1	1	5	4	1	4	6	26
1294	GB00651	ALTU01; GCA_000290375.1; PRJNA190486; PRJNA86525; SAMN00991170	Unknown					Streptococcus agalactiae		4	1	4	1	3	3	2	8
1295	GB00653	ALTV01; GCA_000290415.1; PRJNA190487; PRJNA86527; SAMN00991171	Unknown					Streptococcus agalactiae		10	1	4	1	3	3	2	12
1296	GB00654	ALTW01; GCA_000290395.1; PRJNA190488; PRJNA86529; SAMN00991169	Unknown					Streptococcus agalactiae		2	1	1	2	1	1	1	17
1297	GB00663	ALTX01; GCA_000290435.1; PRJNA190489; PRJNA86531; SAMN00991167	Unknown					Streptococcus agalactiae		1	1	3	2	2	2	2	19
1298	GB00679	ALTY01; GCA_000290475.1; PRJNA190490; PRJNA86533; SAMN00991168	Unknown					Streptococcus agalactiae		1	1	3	1	1	2	2	2
1299	GB00864	ALTZ01; GCA_000290455.1; PRJNA190491; PRJNA86535; SAMN00991166	Unknown					Streptococcus agalactiae		9	1	4	1	3	3	2	10
1300	GB00865	ALUA01; GCA_000290495.1; PRJNA190492; PRJNA86537; SAMN00991165	Unknown					Streptococcus agalactiae		1	1	3	2	2	2	2	19
1301	GB00867	ALUB01; GCA_000289595.1; PRJNA190493; PRJNA86539; SAMN00991431	Unknown					Streptococcus agalactiae		5	4	6	3	2	1	3	23
1302	GB00874	ALUC01; GCA_000289615.1; PRJNA190494; PRJNA86541; SAMN00991451	Unknown					Streptococcus agalactiae		1	1	2	1	1	2	2	1
1303	GB00884	ALUD01; GCA_000289635.1; PRJNA190495; PRJNA86543; SAMN00991432	Unknown					Streptococcus agalactiae		1	1	3	2	2	2	2	19
1304	GB00887	ALUE01; GCA_000289655.1; PRJNA190496; PRJNA86545; SAMN00991406	Unknown					Streptococcus agalactiae		5	4	6	3	2	1	3	23
1305	GB00888	ALUF01; GCA_000289675.1; PRJNA190497; PRJNA86547; SAMN00991407	Unknown					Streptococcus agalactiae		10	1	12	1	3	2	2	41
1306	GB00891	ALUG01; GCA_000290215.1; PRJNA190498; PRJNA86549; SAMN00991405	Unknown					Streptococcus agalactiae		2	1	1	2	1	1	1	17
1307	GB00893	ALUH01; GCA_000290515.1; PRJNA190499; PRJNA86551; SAMN00993715	Unknown					Streptococcus agalactiae		4	1	4	1	3	3	2	8
1308	GB00897	ALUI01; GCA_000290535.1; PRJNA190500; PRJNA86555; SAMN00991437	Unknown					Streptococcus agalactiae		10	1	4	1	3	3	2	12
1309	GB00899	ALUJ01; GCA_000289695.1; PRJNA190501; PRJNA86557; SAMN00991438	Unknown					Streptococcus agalactiae		1	1	3	5	2	2	2	28
1310	GB00900	ANQX01; GCA_000322865.1; PRJNA198406; PRJNA86559; SAMN02436309	Unknown					Streptococcus agalactiae			1	3	2	2	2	2
1311	GB00901	ALUK01; GCA_000288295.1; PRJNA190502; PRJNA86561; SAMN00991449	Unknown					Streptococcus agalactiae		1	1	3	1	41	12	2	459
1312	GB00904	ALUL01; GCA_000288375.1; PRJNA190503; PRJNA86563; SAMN00991429	Unknown					Streptococcus agalactiae		1	1	3	2	2	2	2	19
1313	GB00909	ALUM01; GCA_000288415.1; PRJNA190504; PRJNA86565; SAMN00991450	Unknown					Streptococcus agalactiae		10	1	4	1	3	3	2	12
1314	GB00914	ALUO01; GCA_000288455.1; PRJNA190506; PRJNA86569; SAMN00991426	Unknown					Streptococcus agalactiae		4	1	4	1	3	3	2	8
1315	GB00919	ANQW01; GCA_000322485.1; PRJNA198405; PRJNA86571; SAMN02436256	Unknown					Streptococcus agalactiae		10	1	4	1	3	3	2	12
1316	GB00922	ALUP01; GCA_000288435.1; PRJNA190507; PRJNA86573; SAMN00991427	Unknown					Streptococcus agalactiae		5	10	6	3	2	1	3	88
1317	GB00923	ALUQ01; GCA_000288475.1; PRJNA190508; PRJNA86575; SAMN00991435	Unknown					Streptococcus agalactiae		1	1	3	2	2	2	2	19
1318	GB00929	ALUS01; GCA_000288515.1; PRJNA190510; PRJNA86579; SAMN00991362	Unknown					Streptococcus agalactiae		1	1	3	2	2	2	2	19
1319	GB00932	ALUT01; GCA_000288535.1; PRJNA190511; PRJNA86581; SAMN00991363	Unknown					Streptococcus agalactiae		5	4	6	3	2	1	3	23
1320	GB00933	ALUU01; GCA_000288555.1; PRJNA190512; PRJNA86583; SAMN00991447	Unknown					Streptococcus agalactiae		5	25	4	3	2	3	3	452
1321	GB00940	ANQV01; GCA_000322885.1; PRJNA198404; PRJNA86585; SAMN02436193	Unknown					Streptococcus agalactiae		2	1	1	2	1	1	1	17
1322	GB00947	ALUV01; GCA_000288575.1; PRJNA190513; PRJNA86587; SAMN00991364	Unknown					Streptococcus agalactiae		10		4	1	3	3	2
1323	GB00951	ANQU01; GCA_000322905.1; PRJNA198403; PRJNA86589; SAMN02436192	Unknown					Streptococcus agalactiae		1	1	3	5	2	2	2	28
1324	GB00954	ANQT01; GCA_000322645.1; PRJNA198402; PRJNA86591; SAMN02436255	Unknown					Streptococcus agalactiae		13	3	1	3	1	1	1	22
1325	GB00955	ALUW01; GCA_000288595.1; PRJNA190514; PRJNA86593; SAMN00991433	Unknown					Streptococcus agalactiae			1	2	1	1	2	2
1326	GB00957	ANQS01; GCA_000322925.1; PRJNA198401; PRJNA86595; SAMN02436254	Unknown					Streptococcus agalactiae		5	4	6	3	2	1	3	23
1327	GB00959	ALUX01; GCA_000288615.1; PRJNA190515; PRJNA86597; SAMN00991434	Unknown					Streptococcus agalactiae		1	1	2	1	1	2	2	1
1328	GB00963	ANQR01; GCA_000322945.1; PRJNA198400; PRJNA86599; SAMN02436253	Unknown					Streptococcus agalactiae		2	1	1	2	1	1	1	17
1329	GB00965	ANQQ01; GCA_000322665.1; PRJNA198399; PRJNA86601; SAMN02436214	Unknown					Streptococcus agalactiae		5	10	6	3	2	1	3	88
1330	GB00975	ALUY01; GCA_000288635.1; PRJNA190516; PRJNA86603; SAMN00991367	Unknown					Streptococcus agalactiae		13	3	1	3	1	1	1	22
1331	GB00984	ALUZ01; GCA_000288655.1; PRJNA190517; PRJNA86605; SAMN00991368	Unknown					Streptococcus agalactiae		1	1	3	2	2	2	2	19
1332	GB00986	ALVA01; GCA_000289715.1; PRJNA190518; PRJNA86607; SAMN00991439	Unknown					Streptococcus agalactiae		5	4	6	3	2	1	3	23
1333	GB00992	ALVB01; GCA_000289735.1; PRJNA190519; PRJNA86609; SAMN00991440	Unknown					Streptococcus agalactiae		5	4	6	3		1	3
1334	GB00999	ANQP01; GCA_000322505.1; PRJNA198398; PRJNA86611; SAMN02436308	Unknown					Streptococcus agalactiae		1	1	2	1	1	2	2	1
1335	GB01003	ANQO01; GCA_000322965.1; PRJNA198397; PRJNA86613; SAMN02436307	Unknown					Streptococcus agalactiae		5	4	6	3		1	3
1336	GB01004	ANQN01; GCA_000322685.1; PRJNA198396; PRJNA86615; SAMN02436252	Unknown					Streptococcus agalactiae		13	3	1	3	1	1	1	22
1337	GBS10	ATPB01; GCA_000419255.1; PRJNA203048; PRJNA210591; SAMN02436899	Unknown					Streptococcus agalactiae			10	6	3	2	1	3
1338	GBS11	ATPA01; GCA_000419235.1; PRJNA203049; PRJNA210590; SAMN02436827	Unknown					Streptococcus agalactiae		1	1	3	2	2	2	2	19
1339	GBS12	ATOZ01; GCA_000419215.1; PRJNA203050; PRJNA210589; SAMN02436767	Unknown					Streptococcus agalactiae		5	10	6	3	2	1	3	88
1340	LADL_05-108a	CATH01; GCA_000347395.1; PRJEB1143	Unknown					Streptococcus agalactiae		52	17	31	28	26	26	19	260
1341	LADL-90-503	CAPZ01; GCA_000344905.1; PRJEB1142; PRJNA192793	Unknown					Streptococcus agalactiae		52	17	31	28	26	26	19	260
1342	LDS 610	ANEW01; GCA_000311345.1; PRJNA198363; PRJNA86425; SAMN00993324	Unknown					Streptococcus agalactiae		13	1		13		1	1
1343	LDS 617	ALSG01; GCA_000288035.1; PRJNA190446; PRJNA86427; SAMN00993319	Unknown					Streptococcus agalactiae		13	1	1		1	1	1
1344	LDS 623	ANEX01; GCA_000310265.1; PRJNA198364; PRJNA86429; SAMN00993323	Unknown					Streptococcus agalactiae		13	1	1	13	1	1	1	61
1345	LDS 628	ALSH01; GCA_000288055.1; PRJNA190447; PRJNA86433; SAMN00993453	Unknown					Streptococcus agalactiae		13	1	1	13	1	1	1	61
1346	LMG 14608	ALRU01; GCA_000289275.1; PRJNA190437; PRJNA86375; SAMN00993347	Unknown					Streptococcus agalactiae		10	1	2	1	3	2	2	7
1347	LMG 14609	ALRV01; GCA_000289295.1; PRJNA190438; PRJNA86377; SAMN01091760	Unknown					Streptococcus agalactiae			1	1	32		1	2
1348	LMG 14747	ANQC01; GCA_000323065.1; PRJNA198385; PRJNA86379; SAMN01822993	Unknown					Streptococcus agalactiae
1349	LMG 14838	ALRW01; GCA_000287995.1; PRJNA190439; PRJNA86381; SAMN00993350	Unknown					Streptococcus agalactiae		1	4	6	2		1	61
1350	LMG 15081	ANDS01; GCA_000310805.1; PRJNA198333; PRJNA86269; SAMN00991091	Unknown					Streptococcus agalactiae		5	4	6	3	8	1	3	25
1351	LMG 15083	ANDT01; GCA_000310825.1; PRJNA198334; PRJNA86271; SAMN00991092	Unknown					Streptococcus agalactiae		10	1	2	1	3	2	2	7
1352	LMG 15084	ANDU01; GCA_000310845.1; PRJNA198335; PRJNA86273; SAMN00991093	Unknown					Streptococcus agalactiae		1	1	3	2	2	2	2	19
1353	LMG 15085	ALQW01; GCA_000288915.1; PRJNA190413; PRJNA86275; SAMN00991085	Unknown					Streptococcus agalactiae		2	1	1	2	1	1	1	17
1354	LMG 15089	ANDV01; GCA_000311265.1; PRJNA198336; PRJNA86277; SAMN00991086	Unknown					Streptococcus agalactiae		1	1	3	2	2	2	2	19
1355	LMG 15090	ANDW01; GCA_000310545.1; PRJNA198337; PRJNA86279; SAMN00991124	Unknown					Streptococcus agalactiae		4	1	4	1	3	3	2	8
1356	LMG 15091	ALQX01; GCA_000288935.1; PRJNA190414; PRJNA86281; SAMN00991128	Unknown					Streptococcus agalactiae			25	1	2	1	1	1
1357	LMG 15092	ALQY01; GCA_000288955.1; PRJNA190415; PRJNA86283; SAMN00991125	Unknown					Streptococcus agalactiae		1	1	3	1	1	2	2	2
1358	LMG 15093	ALQZ01; GCA_000288975.1; PRJNA190416; PRJNA86285; SAMN00991129	Unknown					Streptococcus agalactiae		1	1	3	2	2	2	9	110
1359	LMG 15094	ALRA01; GCA_000288995.1; PRJNA190417; PRJNA86287; SAMN00991122	Unknown					Streptococcus agalactiae		2	1	1	2	1	1	1	17
1360	LMG 15095	ALRB01; GCA_000289015.1; PRJNA190418; PRJNA86289; SAMN00991123	Unknown					Streptococcus agalactiae		2	1	1	2	1	1	1	17
1361	MC621	ATOY01; GCA_000419195.1; PRJNA203062; PRJNA210588; SAMN02436766	Unknown					Streptococcus agalactiae		5		6	3	2	1	3
1362	MC623	ATOX01; GCA_000419175.1; PRJNA203063; PRJNA210587; SAMN02436898	Unknown					Streptococcus agalactiae		5	4	6	3	2	1	3	23
1363	MC624	ATOW01; GCA_000419155.1; PRJNA203064; PRJNA210586; SAMN02436826	Unknown					Streptococcus agalactiae		1	1	2	1	1	2	2	1
1364	MC625	ATOV01; GCA_000419135.1; PRJNA203065; PRJNA210585; SAMN02436897	Unknown					Streptococcus agalactiae		1	1	2	1	1	2	2	1
1365	MC626	ATOU01; GCA_000419115.1; PRJNA203066; PRJNA210584; SAMN02436896	Unknown					Streptococcus agalactiae		5	4	6	3	2	1	3	23
1366	MC627	ATOT01; GCA_000419095.1; PRJNA203067; PRJNA210583; SAMN02436765	Unknown					Streptococcus agalactiae		13	3	1	3	1	1	1	22
1367	MC628	ATOS01; GCA_000419075.1; PRJNA203068; PRJNA210582; SAMN02436764	Unknown					Streptococcus agalactiae		1	1	3	2	2	2	2	19
1368	MC629	ATOR01; GCA_000419055.1; PRJNA203069; PRJNA210581; SAMN02436825	Unknown					Streptococcus agalactiae		5	10	6	3	2	1	3	88
1369	MC631	ATOQ01; GCA_000419035.1; PRJNA203070; PRJNA210580; SAMN02436763	Unknown					Streptococcus agalactiae		1	1	2	1	1	2	2	1
1370	MC632	ATOP01; GCA_000419015.1; PRJNA203071; PRJNA210579; SAMN02436824	Unknown					Streptococcus agalactiae		13	3	1	3	1	1
1371	MC633	ATOO01; GCA_000418975.1; PRJNA203072; SAMN02436895	Unknown					Streptococcus agalactiae		13	3	1	3		1	1
1372	MC634	ATON01; GCA_000418955.1; PRJNA203073; PRJNA210577; SAMN02436717	Unknown					Streptococcus agalactiae		13	3	1	3		1	1
1373	MRI Z1-012	ALRX01; GCA_000289315.1; PRJNA190440; PRJNA86385; SAMN00993343	Unknown					Streptococcus agalactiae		1	1	3	1	1	2	2	2
1374	MRI Z1-022	ANEM01; GCA_000310685.1; PRJNA198353; PRJNA86387; SAMN00993345	Unknown					Streptococcus agalactiae		32	1	3	2	2	2	2	121
1375	MRI Z1-023	ANEN01; GCA_000311425.1; PRJNA198354; PRJNA86389; SAMN00993342	Unknown					Streptococcus agalactiae		16	1	6	2	9	9	2	103
1376	MRI Z1-024	ALRY02; GCA_000289335.2; PRJNA220176; PRJNA86391; SAMN00993341	Unknown					Streptococcus agalactiae		5	4	6	3	2	1	3	23
1377	MRI Z1-025	ANEO01; GCA_000310945.1; PRJNA198355; PRJNA86393; SAMN00993338	Unknown					Streptococcus agalactiae		1	1	2	1	1	2	2	1
1378	MRI Z1-035	ANEP01; GCA_000310705.1; PRJNA198356; PRJNA86395; SAMN00993340	Unknown					Streptococcus agalactiae		5	10	6	3	2	1	3	88
1379	MRI Z1-038	ALRZ02; GCA_000289355.2; PRJNA220177; PRJNA86397; SAMN00993339	Unknown					Streptococcus agalactiae		8	1	4	1	3	23	2	296
1380	MRI Z1-039	ALSA01; GCA_000287975.1; PRJNA198298; PRJNA86399; SAMN00993336	Unknown					Streptococcus agalactiae			1	4	1	1	3
1381	MRI Z1-048	ANEQ01; GCA_000310925.1; PRJNA198357; PRJNA86401; SAMN00993337	Unknown					Streptococcus agalactiae			1	5	4	1	4	6
1382	MRI Z1-049	ANER01; GCA_000310345.1; PRJNA198358; PRJNA86403; SAMN00993334	Unknown					Streptococcus agalactiae			1	3	2
1383	MRI Z1-198	ANEG01; GCA_000310645.1; PRJNA198347; PRJNA86329; SAMN00993779	Unknown					Streptococcus agalactiae		10	1	4	1	3	3	2	12
1384	MRI Z1-199	ANEH01; GCA_000310665.1; PRJNA198348; PRJNA86331; SAMN00993455	Unknown					Streptococcus agalactiae		5	4	6	3	2	1	3	23
1385	MRI Z1-200	ANQM01; GCA_000322525.1; PRJNA198395; PRJNA86333; SAMN02436213	Unknown					Streptococcus agalactiae		5	4	6	3	2	1	3	23
1386	MRI Z1-201	ANQL01; GCA_000322545.1; PRJNA198394; PRJNA86335; SAMN02436251	Unknown					Streptococcus agalactiae		5	4	6	3	2	1	3	23
1387	MRI Z1-202	ANQK01; GCA_000322985.1; PRJNA198393; PRJNA86337; SAMN02436191	Unknown					Streptococcus agalactiae		5	4	6	3	2	1	3	23
1388	MRI Z1-203	ANQJ01; GCA_000322705.1; PRJNA198392; PRJNA86339; SAMN02436258	Unknown					Streptococcus agalactiae		5	4	6	3	2	1	3	23
1389	MRI Z1-204	ANQI01; GCA_000323005.1; PRJNA198391; PRJNA86341; SAMN02436212	Unknown					Streptococcus agalactiae		5	4	6	3	2	1	3	23
1390	MRI Z1-205	ANQH01; GCA_000323025.1; PRJNA198390; PRJNA86343; SAMN02436306	Unknown					Streptococcus agalactiae		1	1	2	1	1	2	2	1
1391	MRI Z1-206	ANQG01; GCA_000322725.1; PRJNA198389; PRJNA86345; SAMN02436211	Unknown					Streptococcus agalactiae		4	1	4	1	3	3	2	8
1392	MRI Z1-209	ANES01; GCA_000311045.1; PRJNA198359; PRJNA86405; SAMN00993333	Unknown					Streptococcus agalactiae			1	2	1	1	2	2
1393	MRI Z1-211	ALSB01; GCA_000287955.1; PRJNA190441; PRJNA86407; SAMN00993326	Unknown					Streptococcus agalactiae		1	1	2	1	1	2	2	1
1394	MRI Z1-212	ALSC01; GCA_000288015.1; PRJNA190442; PRJNA86409; SAMN00993317	Unknown					Streptococcus agalactiae		1	1	2	1	1	2	2	1
1395	MRI Z1-214	ALSE01; GCA_000289395.1; PRJNA190444; PRJNA86413; SAMN00993331	Unknown					Streptococcus agalactiae		13	1	6	13	1	1	1	591
1396	MRI Z1-216	ALSF01; GCA_000289415.1; PRJNA190445; PRJNA86417; SAMN00993330	Unknown					Streptococcus agalactiae		13	1	6	13	1	1	1	591
1397	MRI Z1-217	ANEU01; GCA_000311325.1; PRJNA198361; PRJNA86419; SAMN00993316	Unknown					Streptococcus agalactiae			1	6	13	1	1	1
1398	PR06	AOSD01; GCA_000372605.1; PRJNA185399; PRJNA198711; SAMN02471433	Unknown					Streptococcus agalactiae		1	1	2	1	1	2	2	1
1399	SGBS001	AUVQ01; GCA_000454865.1; PRJNA177822; SAMN01774131	Unknown					Streptococcus agalactiae		1	1	2	1	1	2	2	1
1400	SGBS002	AUVR01; GCA_000454825.1; PRJNA177823; SAMN01774132	Unknown					Streptococcus agalactiae		1	1	2	1	1	2	2	1
1401	SGBS003	AUVS01; GCA_000454805.1; PRJNA177824; SAMN01774133	Unknown					Streptococcus agalactiae		1	1	2	1	1	2	2	1
1402	SGBS004	AUVT01; GCA_000454785.1; PRJNA177825; SAMN01774134	Unknown					Streptococcus agalactiae		1	1	2	1	1	2	2	1
1403	SGBS005	AUVU01; GCA_000454765.1; PRJNA177826; SAMN01774135	Unknown					Streptococcus agalactiae		1	1	2	1	1	2	2	1
1404	SGBS006	AUVV01; GCA_000454845.1; PRJNA177827; SAMN01774136	Unknown					Streptococcus agalactiae		1	1	2	1	1	2	2	1
1405	SGBS007	AUVW01; GCA_000455045.1; PRJNA177828; SAMN01774137	Unknown					Streptococcus agalactiae		1	1	2	1	1	2	2	1
1406	SGBS010	AUVX01; GCA_000455065.1; PRJNA177829; SAMN01774138	Unknown					Streptococcus agalactiae		1		2	1	1	2	2
1407	SGBS014	AUVY01; GCA_000454885.1; PRJNA177830; SAMN01774139	Unknown					Streptococcus agalactiae		1	1	2	1	1	2	2	1
1408	SGBS015	AUVZ01; GCA_000454905.1; PRJNA177831; SAMN01774140	Unknown					Streptococcus agalactiae		1	1	2	1	1	2	2	1
1409	SGBS016	AUWA01; GCA_000454925.1; PRJNA177832; SAMN01774141	Unknown					Streptococcus agalactiae			1	2	1	1	2	2
1410	SGBS020	AUWB01; GCA_000454745.1; PRJNA177833; SAMN01774142	Unknown					Streptococcus agalactiae		1	1	2	1	1	2	2	1
1411	SGBS021	AUWC01; GCA_000454945.1; PRJNA177834; SAMN01774143	Unknown					Streptococcus agalactiae		1	1	2	1	1	2	2	1
1412	SGBS022	AUWD01; GCA_000454965.1; PRJNA177835; SAMN01774144	Unknown					Streptococcus agalactiae		1	1	2	1	1	2	2	1
1413	SGBS025	AUWE01; GCA_000455005.1; PRJNA177836; SAMN01774145	Unknown					Streptococcus agalactiae		1	1	2	1	1	2	2	1
1414	SGBS026	AUWF01; GCA_000454985.1; PRJNA177837; SAMN01774146	Unknown					Streptococcus agalactiae		1	1	2	1	1	2	2	1
1415	SGBS027	AUWG01; GCA_000455085.1; PRJNA177838; SAMN01774147	Unknown					Streptococcus agalactiae		1	1	2	1	1	2	2	1
1416	SGBS029	AUWH01; GCA_000455105.1; PRJNA177839; SAMN01774148	Unknown					Streptococcus agalactiae		1	1	2	1	1	2	2	1
1417	SGBS030	AUWI01; GCA_000455025.1; PRJNA177840; SAMN01774149	Unknown					Streptococcus agalactiae		1	1	2	75	1	2	2
1418	SS1014	CAQC01; GCA_000347415.1; PRJEB1146; PRJNA193795	Unknown					Streptococcus agalactiae		9	1	2	1	3	2	2	6
1419	SS1218	CAUB01; GCA_000367385.1; PRJEB1144	Unknown					Streptococcus agalactiae		54	17	31	4	26	25	19	261
1420	SS1219	CAQA01; GCA_000347375.1; PRJEB1141; PRJNA193793	Unknown					Streptococcus agalactiae		52	17	31	28	26	26	19	260
1421	STIR-CD-01	ANQE01; GCA_000323045.1; PRJNA198387; PRJNA86347; SAMN02436257	Unknown					Streptococcus agalactiae		10	1	2	1	3	2	2	7
1422	STIR-CD-07	ANEI01; GCA_000311285.1; PRJNA198349; PRJNA86349; SAMN00993457	Unknown					Streptococcus agalactiae			17	31	28	26	26	19
1423	STIR-CD-09	ALRM01; GCA_000289115.1; PRJNA190429; PRJNA86351; SAMN00993724	Unknown					Streptococcus agalactiae		52	17	31	28	26	26	19	260
1424	STIR-CD-13	ALRN01; GCA_000289135.1; PRJNA190430; PRJNA86353; SAMN00993720	Unknown					Streptococcus agalactiae			17	31	28	26	26	19
1425	STIR-CD-14	ANEJ01; GCA_000310305.1; PRJNA198350; PRJNA86355; SAMN00993722	Unknown					Streptococcus agalactiae		9	5	7	1	3	3	38	491
1426	STIR-CD-17	ALXB01; GCA_000295815.1; PRJNA180877; PRJNA74531; SAMN02470563	Unknown					Streptococcus agalactiae		52	17	31	28	26	26
1427	STIR-CD-21	ALRO01; GCA_000289155.1; PRJNA190431; PRJNA86357; SAMN00993777	Unknown					Streptococcus agalactiae		10	1	2	1	3	2	2	7
1428	STIR-CD-22	ALRP01; GCA_000289175.1; PRJNA190432; PRJNA86359; SAMN00993718	Unknown					Streptococcus agalactiae		10	1	2	1	3	2	2	7
1429	STIR-CD-23	ALRQ01; GCA_000289195.1; PRJNA190433; PRJNA86361; SAMN00993454	Unknown					Streptococcus agalactiae		10	1	2	1	3	2	2	7
1430	STIR-CD-24	ALRR01; GCA_000289215.1; PRJNA190434; PRJNA86363; SAMN00993775	Unknown					Streptococcus agalactiae		10	1	2	1	3	2	2	7
1431	STIR-CD-25	ANEK01; GCA_000311025.1; PRJNA198351; PRJNA86365; SAMN00993660	Unknown					Streptococcus agalactiae		9	5	7	1	3	3	2	283
1432	STIR-CD-26	ANEL01; GCA_000310325.1; PRJNA198352; PRJNA86367; SAMN00993656	Unknown					Streptococcus agalactiae		10	1	2	1	49	2	2	500
1433	STIR-CD-27	ALRS01; GCA_000289235.1; PRJNA190435; PRJNA86369; SAMN00993658	Unknown					Streptococcus agalactiae		10	1	2	1	3	2	2	7
1434	STIR-CD-28	ALRT01; GCA_000289255.1; PRJNA190436; PRJNA86371; SAMN00993773	Unknown					Streptococcus agalactiae		10	1	2	1	49	2	2	500
1435	STIR-CD-29	ANQD01; GCA_000322765.1; PRJNA198386; PRJNA86373; SAMN02436190	Unknown					Streptococcus agalactiae		54	17	31	4	26	25	19	261
1436	Gottschalk 1002A	ANEY01; GCA_000310405.1; PRJNA198365; PRJNA86437; SAMN00991126	Unknown					Streptococcus agalactiae		5	4	6	3	2	1	3	23
1437	Gottschalk 1003A	ALSI01; GCA_000288075.1; PRJNA190448; PRJNA86439; SAMN00991154	Unknown					Streptococcus agalactiae		1	1	3	2	2	2	2	19
1438	Gottschalk 1005B	ALSJ01; GCA_000289435.1; PRJNA190449; PRJNA86441; SAMN00991146	Unknown					Streptococcus agalactiae		1	1	4	1	1	30	2	288
1439	Gottschalk 13227	ANEZ01; GCA_000311085.1; PRJNA198366; PRJNA86443; SAMN00991144	Unknown					Streptococcus agalactiae			1	2	1	1	2	2
1440	Gottschalk 19247	ANFE01; GCA_000311065.1; PRJNA198371; PRJNA86769; SAMN02436186	Unknown					Streptococcus agalactiae		5	4	6	3	2	1	3	23
1441	Gottschalk 2864	ANFA01; GCA_000310905.1; PRJNA198367; PRJNA86445; SAMN00991145	Unknown					Streptococcus agalactiae		1	1	2	1	1	2	2	1
1442	Gottschalk 31825	ANFB01; GCA_000311445.1; PRJNA198368; PRJNA86447; SAMN00991143	Unknown					Streptococcus agalactiae		5	4	6	3	2	1	3	23
1443	Gottschalk 992B	ALSK01; GCA_000289455.1; PRJNA190450; PRJNA86449; SAMN00991141	Unknown					Streptococcus agalactiae		1	1	2		1	2	2
1444	Gottschalk 998A	ANFC01; GCA_000310965.1; PRJNA198369; PRJNA86451; SAMN00991140	Unknown					Streptococcus agalactiae		10	1	4	1	3	3	2	12
1445	ZQ0910	AKAP01; GCA_000264975.1; PRJNA158929; PRJNA181744; SAMN02469855	Unknown					Streptococcus agalactiae		10	1	2	1	3	2	2	7
1446	FSL S3-105	ANCN01; GCA_000311105.1; PRJNA198302; PRJNA86155; SAMN00993313	Unknown					Streptococcus agalactiae		25	1	1	13	1		1
1447	FSL S3-277	ALQC01; GCA_000289775.1; PRJNA190394; PRJNA86153; SAMN00993314	Unknown					Streptococcus agalactiae			1	1		1		1
1448	GB00018	ALSP01; GCA_000288115.1; PRJNA190455; PRJNA86463; SAMN00991160	Unknown					Streptococcus agalactiae		5	4	52	3	2	1	3	444
1449	GB00111	ALSW01; GCA_000290075.1; PRJNA190462; PRJNA86477; SAMN00991151	Unknown					Streptococcus agalactiae		2	1	1	2	7	1	1	32
1450	GB00245	ALTF01; GCA_000288335.1; PRJNA190471; PRJNA86495; SAMN00991186	Unknown					Streptococcus agalactiae		5	4	6	3	2	1	3	23
1451	GB00247	ALTG01; GCA_000288275.1; PRJNA190472; PRJNA86497; SAMN00991187	Unknown					Streptococcus agalactiae		5	4	4	3	2	3	3	24
1452	GB00911	ALUN01; GCA_000288395.1; PRJNA190505; PRJNA86567; SAMN00991430	Unknown					Streptococcus agalactiae		5	25	4	3	2	3	3	452
1453	GB00924	ALUR01; GCA_000288495.1; PRJNA190509; PRJNA86577; SAMN00991436	Unknown					Streptococcus agalactiae		1	1	2	1	1	2	2	1
1454	Gottschalk 999B	ANFD01; GCA_000310985.1; PRJNA198370; PRJNA86453; SAMN00991139	Unknown					Streptococcus agalactiae		4	1	4	1	3	3	2	8
1455	MRI Z1-219	ANEV01; GCA_000310385.1; PRJNA198362; PRJNA86423; SAMN00993315	Unknown					Streptococcus agalactiae		10	1	4	1	53	3	2	590
1456	ENC06	GCA_000714695.1; JMBK01; PRJNA244605; SAMN02727658	Unknown					Streptococcus agalactiae		10	1		1	3	2	2
1457	FNA07	GCA_000715295.1; JMBI01; PRJNA244605; SAMN02727744	Unknown					Streptococcus agalactiae		10	1	2	1	3	2	2	7
1458	FPrA02	GCA_000715315.1; JMBJ01; PRJNA244605; SAMN02727743	Unknown					Streptococcus agalactiae		10	1	2	1	3	2	2	7
1459	NGS-ED-1000	GCA_000736485.1; JPOV01; PRJNA255947; SAMN02934115	Unknown					Streptococcus agalactiae		10	1	2	1	3	2	2	7
1460	MRI Z1-847	Z-2407-53	Denmark	2012	other			Streptococcus agalactiae		5	4	2	2	2	2	3	749
1461	MRI Z1-848	Z-2407-54	Denmark	2012	other			Streptococcus agalactiae		5	4	2	2	2	2	3	749
1462	MRI Z2-137	118H	Finland	2012	urinary tract infection			Streptococcus agalactiae	Ib	16	1	6	1	9	9	2	750
1463	MRI Z2-193		Sweden	2011	bacteraemia	meningitis		Streptococcus agalactiae	II	9	5	4	1	3	3	2	751
1464	KK2917	-	Japan	2013	cellulitis	no focus	no focus	Streptococcus agalactiae	Ib	130	1	4	1	3	3	2	752
1465	KK2964	-	Japan	2013	bacteraemia	no focus	no focus	Streptococcus agalactiae	III	1	1	3	76	2	2	2	753
1466	KK2669	-	Japan	2013	other	no focus	no focus	Streptococcus agalactiae	Ib	9	1	84	1	3	3	2	754
1467	NUBL-8430		Japan	2013				Streptococcus agalactiae		1	1	85	1	1	2	2	755
1468	COL_407V		Portugal					Streptococcus agalactiae		131	4	6	3	2	1	3	756
1469	SH8635		Portugal					Streptococcus agalactiae		2	1	1	77	1	1	1	757
1470	GBS167		Iceland	2014				Streptococcus agalactiae	Ia	5	4	6	3	70	1	3	758
1471	GBS174		Iceland	2014				Streptococcus agalactiae	IV	1	1	3	1	71	12	2	759
1472	GBS357		Ireland	2015	bacteraemia			Streptococcus agalactiae	III	2	1	1	2	1	67	1	763
1473	GBS397		Ireland	2015	bacteraemia			Streptococcus agalactiae	Ia	93	4	6	3	2	1	3	761
