# Supplementary material for: Inapparent Streptococcus agalactiae infection in adult/commercial tilapia
Source: Sci Rep. 2016 May 24;6:26319. doi: 10.1038/srep26319 (PMC4877633; doi:10.1038/srep26319)
Supplement: Supplementary Table S2 [file srep26319-s2.xls]

## Sheet: Sheet1
Table S2. The detail information of S. agalactiae strains isolated in this study.
strain number	样品备注	source	GBS specific PCR	serotype	MLST	dltr	bca	sodA	spb1	cfb	bac	scpb	PFGE	No.farms
GDSA001		Maoming	S.agalactiae	Ia	ST7	+	+	+	+	+	+	-	A	1
GDSA003		Maoming	S.agalactiae	Ia	ST7	+	+	+	+	+	+	+	A	1
GDSA004		Maoming	S.agalactiae	Ia	ST7	+	+	+	+	+	+	+	C	1
GDSA005		Maoming	S.agalactiae	Ia	ST7	+	+	+	+	+	+	-	C	1
GDSA006		Maoming	S.agalactiae	Ia	ST7	+	+	+	+	+	+	-	C	1
GDSA007		Maoming	S.agalactiae	Ia	ST7	+	+	+	+	+	+	-	C	1
GDSA008		Maoming	S.agalactiae	Ia	ST7	+	+	+	+	+	+	-	A	1
GDSA009		Maoming	S.agalactiae	Ia	ST7	+	+	+	+	+	+	-	C	1
GDSA010		Maoming	S.agalactiae	Ia	ST7	+	+	+	+	+	+	+	C	1
GDSA011		Maoming	S.agalactiae	Ia	ST7	+	+	+	+	+	+	-	C	1
GDSA012		Maoming	S.agalactiae	Ia	ST7	+	+	+	+	+	+	+	C	1
GDSA013		Maoming	S.agalactiae	Ia	ST7	+	+	+	+	+	+	+	C	1
GDSA014		Maoming	S.agalactiae	Ia	ST7	+	+	+	+	+	+	-	C	1
GDSA015		Maoming	S.agalactiae	Ia	ST7	+	+	+	+	+	+	-	C	1
GDSA016		Maoming	S.agalactiae	Ia	ST7	+	+	+	+	+	+	+	C	1
GDSA017		Maoming	S.agalactiae	Ia	ST7	+	+	+	+	+	+	-	C	1
GDSA018		Maoming	S.agalactiae	Ia	ST7	+	+	+	+	+	+	+	C	1
GDSA019		Maoming	S.agalactiae	Ia	ST7	+	+	+	+	+	+	+	C	1
GDSA020		Maoming	S.agalactiae	Ia	ST7	+	+	+	+	+	+	-	C	1
GDSA021		Maoming	S.agalactiae	Ia	ST7	+	+	+	+	+	+	+	C	1
GDSA022		Maoming	S.agalactiae	Ia	ST7	+	+	+	+	+	+	-	C	1
GDSA023		Maoming	S.agalactiae	Ia	ST7	+	+	+	+	+	+	+	C	2
GDSA024		Maoming	S.agalactiae	Ia	ST7	+	+	+	+	+	+	-	C	2
GDSA025		Maoming	S.agalactiae	Ia	ST7	+	+	+	+	+	+	+	C	2
GDSA026		Maoming	S.agalactiae	Ia	ST7	+	+	+	+	+	+	-	C	2
GDSA027		Maoming	S.agalactiae	Ia	ST7	+	+	+	+	+	+	-	C	2
GDSA028		Maoming	S.agalactiae	Ia	ST7	+	+	+	+	+	+	+	C	2
GDSA029		Maoming	S.agalactiae	Ia	ST7	+	+	+	+	+	+	-	C	2
GDSA030		Maoming	S.agalactiae	Ia	ST7	+	+	+	+	+	+	+	C	2
GDSA031		Maoming	S.agalactiae	Ia	ST7	+	+	+	+	+	+	-	C	2
GDSA033		Maoming	S.agalactiae	Ia	ST7	+	+	+	+	+	+	+	C	2
GDSA032		Maoming	S.agalactiae	Ia	ST7	+	+	+	+	+	+	-	C	2
GDSA034		Maoming	S.agalactiae	Ia	ST7	+	+	+	+	+	+	-	C	2
GDSA036		Maoming	S.agalactiae	Ia	ST7	+	+	+	+	+	+	-	C	2
GDSA037		Maoming	S.agalactiae	Ia	ST7	+	+	+	+	+	+	-	C	2
GDSA038		Maoming	S.agalactiae	Ia	ST7	+	+	+	+	+	+	-	A	2
GDSA039		Maoming	S.agalactiae	Ia	ST7	+	+	+	+	+	+	+	C	2
GDSA040		Maoming	S.agalactiae	Ia	ST7	+	+	+	+	+	+	-	C	2
GDSA041		Maoming	S.agalactiae	Ia	ST7	+	+	+	+	+	+	-	C	2
GDSA042		Maoming	S.agalactiae	Ia	ST7	+	+	+	+	+	+	-	C	2
GDSA043		Maoming	S.agalactiae	Ia	ST7	+	+	+	+	+	+	+	C	2
GDSA044		Maoming	S.agalactiae	Ia	ST7	+	+	+	+	+	+	-	C	2
GDSA045		Maoming	S.agalactiae	Ia	ST7	+	+	+	+	-	-	-	C	2
GDSA046		Maoming	S.agalactiae	Ia	ST7	+	+	+	+	+	+	+	C	2
GDSA047		Maoming	S.agalactiae	Ia	ST7	+	+	+	+	+	+	+	C	2
GDSA048		Maoming	S.agalactiae	Ia	ST7	+	+	+	+	+	+	-	C	2
GDSA050		Maoming	S.agalactiae	Ia	ST7	+	+	+	+	+	+	-	B	2
GDSA051		Maoming	S.agalactiae	Ia	ST7	+	+	+	+	+	+	+	D	2
GDSA052		Maoming	S.agalactiae	Ia	ST7	+	+	+	+	+	+	-	C	2
GDSA053		Maoming	S.agalactiae	Ia	ST7	+	+	+	+	+	+	+	C	2
GDSA055		Maoming	S.agalactiae	Ia	ST7	+	+	+	+	+	+	+	B	2
GDSA056		Maoming	S.agalactiae	Ia	ST7	+	+	+	+	+	+	-	D	2
GDSA057		Wuchuan	S.agalactiae	Ia	ST7	+	+	+	+	-	+	-	F	3
GDSA058		Wuchuan	S.agalactiae	Ia	ST7	+	+	+	+	-	+	-	B	3
GDSA059		Wuchuan	S.agalactiae	Ia	ST7	+	+	+	+	+	+	-	B	3
GDSA060		Wuchuan	S.agalactiae	Ia	ST7	+	+	+	+	+	+	-	B	3
GDSA061		Wuchuan	S.agalactiae	Ia	ST7	+	+	+	+	+	+	-	B	3
GDSA062		Wuchuan	S.agalactiae	Ia	ST7	+	+	+	+	+	+	-	B	3
GDSA063		Wuchuan	S.agalactiae	Ia	ST7	+	+	+	+	+	+	+	B	3
GDSA064		Wuchuan	S.agalactiae	Ia	ST7	+	+	+	+	+	+	-	B	3
GDSA065		Wuchuan	S.agalactiae	Ia	ST7	+	+	+	+	+	+	-	A	3
GDSA066		Wuchuan	S.agalactiae	Ia	ST7	+	+	+	+	+	+	+	A	3
GDSA067		Wuchuan	S.agalactiae	Ia	ST7	+	+	+	+	+	+	-	B	3
GDSA068		Wuchuan	S.agalactiae	Ia	ST7	+	+	+	+	-	+	-	B	3
GDSA070		Wuchuan	S.agalactiae	Ia	ST7	+	+	+	+	+	+	-	B	3
GDSA071		Wuchuan	S.agalactiae	Ia	ST7	+	+	+	+	+	+	-	B	3
GDSA072		Wuchuan	S.agalactiae	Ia	ST7	+	+	+	+	+	+	-	B	3
GDSA073		Wuchuan	S.agalactiae	Ia	ST7	+	+	+	+	-	-	-	C	4
GDSA079		Wuchuan	S.agalactiae	Ia	ST7	+	+	+	+	+	+	-	C	4
GDSA080		Wuchuan	S.agalactiae	Ia	ST7	+	+	+	+	+	+	-	C	4
GDSA081		Wuchuan	S.agalactiae	Ia	ST7	+	+	+	+	+	+	-	C	4
GDSA082		Wuchuan	S.agalactiae	Ia	ST7	+	+	+	+	+	+	-	C	4
GDSA083		Wuchuan	S.agalactiae	Ia	ST7	+	+	+	+	+	+	-	C	4
GDSA084		Zhuhai	S.agalactiae	Ia	ST7	+	+	+	+	+	+	-	C	5
GDSA085		Zhuhai	S.agalactiae	Ia	ST7	+	+	+	+	+	+	-	A	5
GDSA086		Zhuhai	S.agalactiae	Ia	ST7	+	+	+	+	+	+	-	C	5
GDSA087		Zhuhai	S.agalactiae	Ia	ST7	+	+	+	+	+	+	-	C	5
GDSA088		Zhuhai	S.agalactiae	Ia	ST7	+	+	+	+	+	+	-	C	5
GDSA089		Zhuhai	S.agalactiae	Ia	ST7	+	+	+	+	+	+	+	C	5
GDSA090		Zhuhai	S.agalactiae	Ia	ST7	+	+	+	+	+	+	-	C	5
GDSA091		Zhuhai	S.agalactiae	Ia	ST7	+	+	+	+	+	+	-	C	5
GDSA092		Zhuhai	S.agalactiae	Ia	ST7	+	+	+	+	+	+	-	C	5
GDSA093		Zhuhai	S.agalactiae	Ia	ST7	+	+	+	+	+	+	-	A	5
GDSA094		Zhuhai	S.agalactiae	Ia	ST7	+	+	+	+	+	+	-	C	5
GDSA095		Zhuhai	S.agalactiae	Ia	ST7	+	+	+	+	-	+	-	C	5
GDSA096		Zhuhai	S.agalactiae	Ia	ST7	+	+	+	+	-	+	-	C	5
GDSA097		Zhuhai	S.agalactiae	Ia	ST7	+	+	+	+	-	+	+	C	5
GDSA098		Zhuhai	S.agalactiae	Ia	ST7	+	+	+	+	-	+	-	C	5
GDSA099		Zhuhai	S.agalactiae	Ia	ST7	+	+	+	+	-	+	-	C	5
GDSA100		Zhuhai	S.agalactiae	Ia	ST7	+	+	+	+	-	+	-	C	5
GDSA101		Zhuhai	S.agalactiae	Ia	ST7	+	+	+	+	-	+	-	C	5
GDSA102		Zhuhai	S.agalactiae	Ia	ST7	+	+	+	+	-	+	-	C	5
GDSA103		Zhuhai	S.agalactiae	Ia	ST7	+	+	+	+	-	+	-	C	5
GDSA104		Zhuhai	S.agalactiae	Ia	ST7	+	+	+	+	-	+	+	C	5
GDSA105		Zhuhai	S.agalactiae	Ia	ST7	+	+	+	+	-	+	-	C	5
GDSA106		Zhuhai	S.agalactiae	Ia	ST7	+	+	+	+	-	+	+	C	5
GDSA107		Zhuhai	S.agalactiae	Ia	ST7	+	+	+	+	-	+	-	C	5
GDSA108		Zhuhai	S.agalactiae	Ia	ST7	+	+	+	+	-	+	-	C	5
GDSA109		Zhuhai	S.agalactiae	Ia	ST7	+	+	+	+	-	+	-	C	5
GDSA110		Zhuhai	S.agalactiae	Ia	ST7	+	+	+	+	-	+	+	C	5
GDSA111		Zhuhai	S.agalactiae	Ia	ST7	+	+	+	+	-	+	-	C	5
GDSA112		Zhuhai	S.agalactiae	Ia	ST7	+	+	+	+	-	+	-	C	5
GDSA113		Zhuhai	S.agalactiae	Ia	ST7	+	+	+	+	-	+	-	C	5
GDSA114		Zhuhai	S.agalactiae	Ia	ST7	+	+	+	+	-	+	-	C	5
GDSA128		Zhuhai	S.agalactiae	Ia	ST7	+	+	+	+	-	+	-	D	6
GDSA129		Zhuhai	S.agalactiae	Ia	ST7	+	+	+	+	-	+	-	C	6
GDSA130		Zhuhai	S.agalactiae	Ia	ST7	+	+	+	+	-	+	-	A	6
GDSA131		Zhuhai	S.agalactiae	Ia	ST7	+	+	+	+	-	+	-	D	6
GDSA132		Zhuhai	S.agalactiae	Ia	ST7	+	+	+	+	-	+	-	C	6
GDSA133		Zhuhai	S.agalactiae	Ia	ST7	+	+	+	+	-	+	-	C	6
GDSA134		Zhuhai	S.agalactiae	Ia	ST7	+	+	+	+	-	+	+	C	6
GDSA135		Zhuhai	S.agalactiae	Ia	ST7	+	+	+	+	-	+	-	C	6
GDSA136		Zhuhai	S.agalactiae	Ia	ST7	+	+	+	+	-	+	+	D	6
GDSA137		Zhuhai	S.agalactiae	Ia	ST7	+	+	+	+	-	+	-	A	6
GDSA138		Zhuhai	S.agalactiae	Ia	ST7	+	+	+	+	-	+	+	G	6
GDSA141		Zhuhai	S.agalactiae	Ia	ST7	+	+	-	+	-	+	-	C	6
GDSA142		Zhuhai	S.agalactiae	Ia	ST7	+	+	+	+	-	+	+	C	6
GDSA143		Zhuhai	S.agalactiae	Ia	ST7	+	+	+	+	-	+	-	C	6
GDSA144		Zhuhai	S.agalactiae	Ia	ST7	+	+	+	+	-	+	-	A	6
GDSA145		Zhuhai	S.agalactiae	Ia	ST7	+	+	+	+	-	+	-	D	6
GDSA146		Zhuhai	S.agalactiae	Ia	ST7	+	+	+	+	-	+	+	A	6
GDSA147		Zhuhai	S.agalactiae	Ia	ST7	+	+	+	+	+	+	-	C	6
GDSA148	无溶血	Yangjiang	S.agalactiae	Ia	ST7	+	+	+	+	+	+	+	C	7
GDSA149		Yangjiang	S.agalactiae	Ia	ST7	+	+	+	+	+	+	+	C	7
GDSA150		Yangjiang	S.agalactiae	Ia	ST7	+	+	+	+	+	+	+	A	7
GDSA151	无溶血	Yangjiang	S.agalactiae	Ia	ST7	+	+	+	+	-	-	-	A	7
GDSA152		Yangjiang	S.agalactiae	Ia	ST7	+	+	+	+	+	+	+	C	7
GDSA153		Yangjiang	S.agalactiae	Ia	ST7	+	+	+	+	+	+	+	B	7
GDSA154		Yangjiang	S.agalactiae	Ia	ST7	+	+	+	+	+	+	-	C	7
GDSA155		Yangjiang	S.agalactiae	Ia	ST7	+	+	+	+	+	+	-	C	7
GDSA156		Yangjiang	S.agalactiae	Ia	ST7	+	+	+	+	+	+	-	C	7
GDSA157		Yangjiang	S.agalactiae	Ia	ST7	+	+	+	+	-	-	-	C	7
GDSA158		Yangjiang	S.agalactiae	Ia	ST7	+	+	+	+	+	+	-	A	7
GDSA159	无溶血	Yangjiang	S.agalactiae	Ia	ST7	+	+	+	+	+	+	-	C	7
GDSA160	无溶血	Yangjiang	S.agalactiae	Ia	ST7	+	+	+	+	+	+	+	C	7
GDSA161		Yangjiang	S.agalactiae	Ia	ST7	+	+	+	+	+	+	+	A	8
GDSA162	无溶血	Yangjiang	S.agalactiae	Ia	ST7	+	+	+	+	+	+	+	B	8
GDSA163		Yangjiang	S.agalactiae	Ia	ST7	+	+	+	+	+	+	+	C	8
GDSA164	无溶血	Yangjiang	S.agalactiae	Ia	ST7	+	+	+	+	+	+	+	A	8
GDSA165	无溶血	Yangjiang	S.agalactiae	Ia	ST7	+	+	+	+	+	+	-	C	8
GDSA166	无溶血	Yangjiang	S.agalactiae	Ia	ST7	+	+	+	+	+	+	+	C	8
GDSA167	无溶血	Yangjiang	S.agalactiae	Ia	ST7	+	+	+	+	-	-	+	C	8
GDSA168	无溶血	Yangjiang	S.agalactiae	Ia	ST7	+	+	+	-	-	+	-	C	8
GDSA169		Yangjiang	S.agalactiae	Ia	ST7	+	+	+	+	+	+	+	C	8
GDSA170		Yangjiang	S.agalactiae	Ia	ST7	+	+	+	-	-	+	+	A	8
GDSA171		Yangjiang	S.agalactiae	Ia	ST7	+	+	+	-	+	+	+	D	8

## Sheet: Sheet2
GDSS001
GDSA035
GDSA058
GDSA065					dltr	bca	sodA	spb1	cfb	bac	scpb
GDSA066					170	170	168	167	103	161	116	65	40	38	14	8
GDSA068					170	170	170	170	170	170	170	170	170	170	170	170
GDSA073					1	1	0.988235	0.982353	0.605882	0.947059	0.682353	0.382353	0.235294	0.223529	0.0823529	0.0470588
GDSA078
GDSA079
GDSA080
GDSA081
GDSA082
GDSA083
GDSA107
GDSA109
GDSA111
GDSA112
GDSA116
GDSA117
GDSA118
GDSA120
GDSA121
GDSA123
GDSA124
GDSA125
GDSA135
GDSA141
